# Supplementary material for: Comparative genome-wide characterization and evolutionary insights into the AP2/ERF gene family in three Coffea species (C. canephora, C. eugenioides, and C. arabica)
Source: BMC Genomics. 2025 Jul 11;26:653. doi: 10.1186/s12864-025-11850-0 (PMC12247349; doi:10.1186/s12864-025-11850-0)
Supplement: Supplementary file 1 — Supplementary Material 1. [file 12864_2025_11850_MOESM1_ESM.xlsx]

## Sheet: Table List
Comparative genome-wide characterization and evolutionary insights into the AP2/ERF gene family in three Coffea species (C. canephora, C. eugenioides, and C. arabica)
Sunchung Park1*, Ezekiel Ahn1, Dapeng Zhang1, Lyndel W. Meinhardt1
1Sustainable Perennial Crops Laboratory, United States Department of Agriculture, Agriculture Research Service, Beltsville, MD, United States.
Supplementary Table S1. List of SRA RNA-seq datasets for each coffee species
Supplementary Table S2. Identified AP2/ERF family genes in Coffea species
Supplementary Table S3. Duplicated gene pairs: Segmental and Tandem duplicates in C. arabica and C. eugenioides
Supplementary Table S4. Pairwise Ka/Ks ratios for duplicated AP2/ERF genes
Supplementary Table S5. Subgroup determination of Coffea AP2/ERF genes based on BLASTP against Arabidopsis and phylogenetic analysis
Supplementary Table S6. Number of genes in each subgroup for different species and C. arabica subgenomes
Supplementary Table S7. List of plant species from Asterid clade used in this study
Supplementary Table S8. List of orthologous groups among ten plant species
Supplementary Table S9. Expression signals (log2[CPM]) of AP2/ERF genes in C. arabica
Supplementary Table S10. Expression signals (log2[CPM]) of AP2/ERF genes in C. canephora
Supplementary Table S11. Expression signals (log2[CPM]) of AP2/ERF genes in C. eugenioides

## Sheet: Table S1
Table S1. List of SRA RNA-seq datasets for each coffee species
SRR.Accession	Species	Tissue	Treatment	Illumina.ReadType
SRR5074358	Coffea canephora	Leaves	One drought cycle	PAIRED
SRR5074362	Coffea canephora	Leaves	One drought cycle	PAIRED
SRR5074370	Coffea canephora	Leaves	One drought cycle	PAIRED
SRR5074363	Coffea canephora	Leaves	Three drought cycles	PAIRED
SRR5074368	Coffea canephora	Leaves	Three drought cycles	PAIRED
SRR5074371	Coffea canephora	Leaves	Three drought cycles	PAIRED
SRR5074360	Coffea canephora	Leaves	Watered (control)	PAIRED
SRR5074361	Coffea canephora	Leaves	Watered (control)	PAIRED
SRR5074365	Coffea canephora	Leaves	Watered (control)	PAIRED
SRR6940963	Coffea arabica	Immature bean	NA	Single
SRR6940922	Coffea arabica	Immature bean	NA	Single
SRR6940918	Coffea arabica	Immature bean	NA	Single
SRR6940946	Coffea arabica	Mature bean	NA	Single
SRR6940907	Coffea arabica	Mature bean	NA	Single
SRR6940911	Coffea arabica	Mature bean	NA	Single
SRR6940924	Coffea arabica	Leaf	NA	Single
SRR6940925	Coffea arabica	Leaf	NA	Single
SRR6940967	Coffea arabica	Leaf	NA	Single
ERR668776	Coffea eugenioides	Fully expanded leaves	NA	Single
ERR668777	Coffea eugenioides	Fully expanded leaves	NA	Single
ERR668778	Coffea eugenioides	Fully expanded leaves	NA	Single
ERR668779	Coffea eugenioides	Fully expanded leaves	NA	Single
ERR668780	Coffea eugenioides	Fully expanded leaves	NA	Single
ERR668781	Coffea eugenioides	Fully expanded leaves	NA	Single

## Sheet: Table S2
Table S2. Identified AP2/ERF family genes in Coffea species
*Nonchromosomal contigs were also included
AccessionID	NewName	Species	*Chromosome	Start (bp)	end (bp)
CDP08952.1	CcAP2.1	C. canephora	1	30464170	30468154
CDO97854.1	CcAP2.2	C. canephora	4	1040152	1044016
CDO98253.1	CcAP2.3	C. canephora	4	3979224	3984064
CDP02984.1	CcAP2.4	C. canephora	6	10927588	10931597
CDP02858.1	CcAP2.5	C. canephora	6	12358674	12361341
CDP02202.1	CcAP2.6	C. canephora	7	2087563	2089893
CDP02515.1	CcAP2.7	C. canephora	7	4500618	4504427
CDP02633.1	CcAP2.8	C. canephora	7	5427511	5429306
CDP02634.1	CcAP2.9	C. canephora	7	5429558	5431711
CDP01573.1	CcAP2.10	C. canephora	7	10700099	10705265
CDP16001.1	CcAP2.11	C. canephora	7	28184012	28191858
CDP18546.1	CcAP2.12	C. canephora	8	4267538	4269581
CDP04323.1	CcAP2.13	C. canephora	9	2107905	2113073
CDP04166.1	CcAP2.14	C. canephora	9	3419991	3424491
CDP17596.1	CcAP2.15	C. canephora	9	7474573	7478188
CDP17597.1	CcAP2.16	C. canephora	9	7478249	7481464
CDP01008.1	CcAP2.17	C. canephora	10	6695226	6697393
CDP01007.1	CcAP2.18	C. canephora	10	6697689	6699849
CDP17584.1	CcERF001	C. canephora	1	1314515	1315408
CDP11076.1	CcERF002	C. canephora	1	8141271	8203458
CDP06968.1	CcERF003	C. canephora	1	28353454	28354491
CDP04039.1	CcERF004	C. canephora	1	33338320	33339772
CDP03737.1	CcERF005	C. canephora	1	35464950	35466247
CDP03736.1	CcERF006	C. canephora	1	35481478	35481945
CDP03705.1	CcERF007	C. canephora	1	35726481	35727035
CDP17104.1	CcERF008	C. canephora	1	37471958	37473547
CDP05100.1	CcERF009	C. canephora	2	1556766	1557938
CDP05248.1	CcERF010	C. canephora	2	2734658	2736177
CDP05249.1	CcERF011	C. canephora	2	2740815	2742482
CDP05379.1	CcERF012	C. canephora	2	3750768	3751724
CDP05380.1	CcERF013	C. canephora	2	3763890	3766066
CDP13966.1	CcERF014	C. canephora	2	4659757	4662254
CDP13992.1	CcERF015	C. canephora	2	4905862	4907417
CDO99976.1	CcERF016	C. canephora	2	7316453	7317157
CDO99509.1	CcERF017	C. canephora	2	11834154	11834636
CDO99507.1	CcERF018	C. canephora	2	11853987	11855381
CDO96720.1	CcERF019	C. canephora	2	12384795	12385766
CDO96721.1	CcERF020	C. canephora	2	12390168	12391034
CDP09462.1	CcERF021	C. canephora	2	22073348	22074546
CDP09437.1	CcERF022	C. canephora	2	22388409	22389032
CDP08719.1	CcERF023	C. canephora	2	53569998	53571158
CDP08665.1	CcERF024	C. canephora	2	54009654	54010505
CDO98826.1	CcERF025	C. canephora	3	1073328	1075273
CDO98892.1	CcERF026	C. canephora	3	1620173	1621186
CDO99221.1	CcERF027	C. canephora	3	4376559	4377071
CDO99222.1	CcERF028	C. canephora	3	4399805	4400854
CDP11121.1	CcERF029	C. canephora	3	7418138	7419418
CDO97803.1	CcERF030	C. canephora	4	604412	607254
CDO97995.1	CcERF031	C. canephora	4	2158558	2159313
CDO98144.1	CcERF032	C. canephora	4	3211920	3213472
CDO98207.1	CcERF033	C. canephora	4	3657306	3658266
CDO98305.1	CcERF034	C. canephora	4	4361166	4362726
CDO98496.1	CcERF035	C. canephora	4	6155912	6156691
CDP14752.1	CcERF036	C. canephora	5	21662748	21665730
CDP15858.1	CcERF037	C. canephora	5	22332922	22333584
CDP05781.1	CcERF038	C. canephora	5	27011352	27012441
CDP13789.1	CcERF039	C. canephora	5	27562578	27563655
CDP06427.1	CcERF040	C. canephora	6	704928	706868
CDP15372.1	CcERF041	C. canephora	6	4245254	4245988
CDP10412.1	CcERF042	C. canephora	6	6813660	6815125
CDP03277.1	CcERF043	C. canephora	6	8259359	8260342
CDP03051.1	CcERF044	C. canephora	6	10150717	10152345
CDP10066.1	CcERF045	C. canephora	6	15024567	15025427
CDP14298.1	CcERF046	C. canephora	6	36149171	36150094
CDP02262.1	CcERF047	C. canephora	7	2575755	2578210
CDP02517.1	CcERF048	C. canephora	7	4524754	4525248
CDP01664.1	CcERF049	C. canephora	7	9725990	9727022
CDP01663.1	CcERF050	C. canephora	7	9769238	9769904
CDP01435.1	CcERF051	C. canephora	7	12184743	12186871
CDP12925.1	CcERF052	C. canephora	7	12934088	12935059
CDP12852.1	CcERF053	C. canephora	7	13771788	13773568
CDP08421.1	CcERF054	C. canephora	7	25058854	25059456
CDP18791.1	CcERF055	C. canephora	8	151443	152943
CDP13509.1	CcERF056	C. canephora	8	765050	766323
CDP15674.1	CcERF057	C. canephora	8	6640956	6643341
CDP17886.1	CcERF058	C. canephora	8	21153994	21154680
CDP08151.1	CcERF059	C. canephora	8	24356421	24357543
CDP10018.1	CcERF060	C. canephora	8	27162420	27163274
CDP10017.1	CcERF061	C. canephora	8	27181697	27182938
CDP09993.1	CcERF062	C. canephora	8	27492788	27493459
CDP09813.1	CcERF063	C. canephora	8	29020967	29022281
CDP09812.1	CcERF064	C. canephora	8	29032381	29033307
CDP12119.1	CcERF065	C. canephora	8	30413739	30415411
CDP12148.1	CcERF066	C. canephora	8	30606971	30607903
CDP04254.1	CcERF067	C. canephora	9	2681492	2682953
CDP07457.1	CcERF068	C. canephora	10	1723172	1723945
CDP01305.1	CcERF069	C. canephora	10	3668524	3670171
CDP01158.1	CcERF070	C. canephora	10	5032503	5033117
CDP01030.1	CcERF071	C. canephora	10	6357618	6359847
CDP00864.1	CcERF072	C. canephora	10	8822354	8822860
CDP15804.1	CcERF073	C. canephora	10	15890639	15891858
CDP18276.1	CcERF074	C. canephora	10	24706554	24708608
CDP11426.1	CcERF075	C. canephora	10	26090985	26093650
CDP00613.1	CcERF076	C. canephora	11	27605672	27606868
CDP18997.1	CcERF077	C. canephora	11	31514474	31515769
CDP18985.1	CcERF078	C. canephora	11	31598188	31601076
CDP13228.1	CcERF079	C. canephora	11	32160220	32162168
CDP15642.1	CcRAV.1	C. canephora	6	32585453	32586397
CDP00578.1	CcRAV.2	C. canephora	11	27965326	27966906
CDP03907.1	CcSoloist.1	C. canephora	1	34240949	34246292
CDP19067.1	CcERF080	C. canephora	*HG739425.1	4719	5965
CDP19068.1	CcERF081	C. canephora	*HG739425.1	189696	190481
CDP19855.1	CcERF082	C. canephora	*HG739816.1	9300	12852
XP_027164779.1	CeAP2.1	C. eugenioides	1	19004171	19007720
XP_027182766.1	CeAP2.2	C. eugenioides	1	53008392	53012374
XP_027158350.1	CeAP2.3	C. eugenioides	2	59119124	59125672
XP_027167848.1	CeAP2.4	C. eugenioides	4	1122359	1125986
XP_027169814.1	CeAP2.5	C. eugenioides	4	4107061	4111591
XP_027175794.1	CeAP2.6	C. eugenioides	6	12760000	12763801
XP_027174086.1	CeAP2.7	C. eugenioides	6	14452324	14454994
XP_027174194.1	CeAP2.8	C. eugenioides	6	19575960	19578947
XP_027174195.1	CeAP2.9	C. eugenioides	6	19584437	19588347
XP_027178539.1	CeAP2.10	C. eugenioides	7	1025663	1029768
XP_027179591.1	CeAP2.11	C. eugenioides	7	8501764	8507054
XP_027181654.1	CeAP2.12	C. eugenioides	8	5109501	5111564
XP_027184344.1	CeAP2.13	C. eugenioides	9	4401592	4406442
XP_027183775.1	CeAP2.14	C. eugenioides	9	5909931	5913820
XP_027183830.1	CeAP2.15	C. eugenioides	9	7968006	7973385
XP_027184637.1	CeAP2.16	C. eugenioides	9	38099484	38106312
XP_027148114.1	CeAP2.17	C. eugenioides	10	7209076	7213476
XP_027152657.1	CeAP2.18	C. eugenioides	11	48495713	48497579
XP_027154375.1	CeAP2.19	C. eugenioides	11	50089094	50092837
XP_027150354.1	CeERF001	C. eugenioides	1	1050078	1051140
XP_027151693.1	CeERF002	C. eugenioides	1	42410996	42411826
XP_027181997.1	CeERF003	C. eugenioides	1	44663135	44664271
XP_027165068.1	CeERF004	C. eugenioides	1	44670465	44672031
XP_027166625.1	CeERF005	C. eugenioides	1	44682067	44683238
XP_027185707.1	CeERF006	C. eugenioides	1	46703645	46705167
XP_027149873.1	CeERF007	C. eugenioides	1	47669158	47669940
XP_027174394.1	CeERF008	C. eugenioides	1	47943369	47943764
XP_027161019.1	CeERF009	C. eugenioides	1	47948958	47949486
XP_027148454.1	CeERF010	C. eugenioides	1	47958871	47959964
XP_027174545.1	CeERF011	C. eugenioides	1	49528279	49528825
XP_027174555.1	CeERF012	C. eugenioides	1	49529298	49530153
XP_027161425.1	CeERF013	C. eugenioides	1	50022721	50024451
XP_027162452.1	CeERF014	C. eugenioides	2	1560299	1562647
XP_027162824.1	CeERF015	C. eugenioides	2	3057673	3058894
XP_027163441.1	CeERF016	C. eugenioides	2	3064717	3065889
XP_027159712.1	CeERF017	C. eugenioides	2	5933196	5935630
XP_027155173.1	CeERF018	C. eugenioides	2	6229204	6230265
XP_027157973.1	CeERF019	C. eugenioides	2	8620898	8621602
XP_027162537.1	CeERF020	C. eugenioides	2	13395235	13396217
XP_027161774.1	CeERF021	C. eugenioides	2	13414887	13416178
XP_027161682.1	CeERF022	C. eugenioides	2	14001839	14002671
XP_027156236.1	CeERF023	C. eugenioides	2	14005122	14006585
XP_027163252.1	CeERF024	C. eugenioides	2	19855055	19856237
XP_027163297.1	CeERF025	C. eugenioides	2	22430489	22431926
XP_027160093.1	CeERF026	C. eugenioides	2	26329844	26331027
XP_027157710.1	CeERF027	C. eugenioides	2	26693746	26694393
XP_027157711.1	CeERF028	C. eugenioides	2	26700544	26701137
XP_027157712.1	CeERF029	C. eugenioides	2	26717852	26718463
XP_027157713.1	CeERF030	C. eugenioides	2	26720565	26721188
XP_027158419.1	CeERF031	C. eugenioides	2	65260994	65261893
XP_027162115.1	CeERF032	C. eugenioides	2	79226644	79227606
XP_027164635.1	CeERF033	C. eugenioides	3	1228653	1230516
XP_027164795.1	CeERF034	C. eugenioides	3	1817848	1818861
XP_027164912.1	CeERF035	C. eugenioides	3	5014556	5014957
XP_027167113.1	CeERF036	C. eugenioides	3	5018994	5019470
XP_027166847.1	CeERF037	C. eugenioides	3	5049401	5050297
XP_027165580.1	CeERF038	C. eugenioides	3	8417231	8418928
XP_027168618.1	CeERF039	C. eugenioides	4	677488	680277
XP_027168373.1	CeERF040	C. eugenioides	4	2265024	2266078
XP_027168250.1	CeERF041	C. eugenioides	4	3302674	3303919
XP_027167932.1	CeERF042	C. eugenioides	4	3702897	3703793
XP_027168364.1	CeERF043	C. eugenioides	4	3754345	3755343
XP_027167950.1	CeERF044	C. eugenioides	4	4547047	4548745
XP_027168004.1	CeERF045	C. eugenioides	4	5821032	5822192
XP_027169186.1	CeERF046	C. eugenioides	4	6261182	6262255
XP_027169189.1	CeERF047	C. eugenioides	4	6526617	6527396
XP_027171673.1	CeERF048	C. eugenioides	5	23734302	23735114
XP_027171674.1	CeERF049	C. eugenioides	5	23799124	23799909
XP_027171831.1	CeERF050	C. eugenioides	5	35180149	35180797
XP_027171870.1	CeERF051	C. eugenioides	5	36193632	36194393
XP_027171886.1	CeERF052	C. eugenioides	5	36621307	36622068
XP_027170152.1	CeERF053	C. eugenioides	5	43514733	43517654
XP_027170611.1	CeERF054	C. eugenioides	5	44294089	44295144
XP_027172278.1	CeERF055	C. eugenioides	5	48832889	48834070
XP_027172290.1	CeERF056	C. eugenioides	5	49623384	49624100
XP_027170610.1	CeERF057	C. eugenioides	5	50215457	50217074
XP_027173884.1	CeERF058	C. eugenioides	6	4948604	4949266
XP_027176089.1	CeERF059	C. eugenioides	6	8033330	8034889
XP_027175236.1	CeERF060	C. eugenioides	6	9514105	9515822
XP_027177263.1	CeERF061	C. eugenioides	6	11863339	11864143
XP_027177056.1	CeERF062	C. eugenioides	6	11874827	11875914
XP_027177522.1	CeERF063	C. eugenioides	6	19301087	19302058
XP_027174741.1	CeERF064	C. eugenioides	6	51635160	51636077
XP_027179930.1	CeERF065	C. eugenioides	7	5132581	5133547
XP_027179732.1	CeERF066	C. eugenioides	7	5142868	5143807
XP_027177577.1	CeERF067	C. eugenioides	7	5151192	5151764
XP_027177578.1	CeERF068	C. eugenioides	7	5159205	5159777
XP_027177581.1	CeERF069	C. eugenioides	7	5182219	5182855
XP_027178525.1	CeERF070	C. eugenioides	7	6343646	6345680
XP_027177680.1	CeERF071	C. eugenioides	7	9614647	9615258
XP_027177682.1	CeERF072	C. eugenioides	7	9638346	9638982
XP_027177683.1	CeERF073	C. eugenioides	7	9648313	9649236
XP_027179973.1	CeERF074	C. eugenioides	7	10089800	10091754
XP_027177991.1	CeERF075	C. eugenioides	7	22609106	22609945
XP_027183368.1	CeERF076	C. eugenioides	8	151785	152862
XP_027181436.1	CeERF077	C. eugenioides	8	783979	785524
XP_027183485.1	CeERF078	C. eugenioides	8	34531890	34532804
XP_027183531.1	CeERF079	C. eugenioides	8	34563128	34564042
XP_027181195.1	CeERF080	C. eugenioides	8	40468450	40469914
XP_027182417.1	CeERF081	C. eugenioides	8	42769824	42770678
XP_027183096.1	CeERF082	C. eugenioides	8	42789131	42790683
XP_027183044.1	CeERF083	C. eugenioides	8	43138073	43139075
XP_027183331.1	CeERF084	C. eugenioides	8	44748958	44749755
XP_027183472.1	CeERF085	C. eugenioides	8	44766429	44767248
XP_027182821.1	CeERF086	C. eugenioides	8	46409698	46411682
XP_027182874.1	CeERF087	C. eugenioides	8	46600197	46601869
XP_027184494.1	CeERF088	C. eugenioides	9	5051980	5053076
XP_027148674.1	CeERF089	C. eugenioides	10	1845614	1846387
XP_027149273.1	CeERF090	C. eugenioides	10	4033951	4035211
XP_027150059.1	CeERF091	C. eugenioides	10	5424182	5424622
XP_027148245.1	CeERF092	C. eugenioides	10	6919035	6920841
XP_027150154.1	CeERF093	C. eugenioides	10	9269573	9270079
XP_027150177.1	CeERF094	C. eugenioides	10	10487274	10487858
XP_027150178.1	CeERF095	C. eugenioides	10	10496056	10497400
XP_027150181.1	CeERF096	C. eugenioides	10	10545078	10545665
XP_027149758.1	CeERF097	C. eugenioides	10	30914292	30915463
XP_027148447.1	CeERF098	C. eugenioides	10	32231808	32239659
XP_027151279.1	CeERF099	C. eugenioides	11	1850290	1850871
XP_027151647.1	CeERF100	C. eugenioides	11	10896144	10898511
XP_027151445.1	CeERF101	C. eugenioides	11	31435965	31438335
XP_027154605.1	CeERF102	C. eugenioides	11	32563163	32563993
XP_027151110.1	CeERF103	C. eugenioides	11	40749540	40751879
XP_027152587.1	CeERF104	C. eugenioides	11	45396566	45397720
XP_027152588.1	CeERF105	C. eugenioides	11	45461963	45466241
XP_027152616.1	CeERF106	C. eugenioides	11	47022418	47023602
XP_027152650.1	CeERF107	C. eugenioides	11	48005357	48006805
XP_027154731.1	CeERF108	C. eugenioides	11	50114150	50115595
XP_027174621.1	CeRAV.1	C. eugenioides	6	47449834	47453297
XP_027177953.1	CeRAV.2	C. eugenioides	7	20682584	20684053
XP_027177974.1	CeRAV.3	C. eugenioides	7	21503609	21504553
XP_027154670.1	CeRAV.4	C. eugenioides	11	41256998	41258856
XP_027183346.1	CeSoloist.1	C. eugenioides	1	49113542	49119490
XP_027157060.1	CeERF109	C. eugenioides	*NW_020864332.1	10362	11832
XP_027121530.1	CaAP2.1	C. arabica	1c	16205552	16207440
XP_027108604.1	CaAP2.2	C. arabica	1c	44075635	44079621
XP_027062561.1	CaAP2.3	C. arabica	1e	14207868	14211417
XP_027087005.1	CaAP2.4	C. arabica	1e	40739813	40743785
XP_027122727.1	CaAP2.5	C. arabica	4c	2518771	2523464
XP_027121550.1	CaAP2.6	C. arabica	4c	2545556	2550434
XP_027121366.1	CaAP2.7	C. arabica	4c	13216395	13223303
XP_027122085.1	CaAP2.8	C. arabica	4c	13248617	13249907
XP_027126012.1	CaAP2.9	C. arabica	4e	634022	637411
XP_027126052.1	CaAP2.10	C. arabica	4e	1638959	1641893
XP_027124636.1	CaAP2.11	C. arabica	4e	4568595	4573473
XP_027068737.1	CaAP2.12	C. arabica	6c	9088556	9092527
XP_027065220.1	CaAP2.13	C. arabica	6c	10483033	10486058
XP_027067410.1	CaAP2.14	C. arabica	6c	12691467	12694026
XP_027066283.1	CaAP2.15	C. arabica	6c	12732036	12734845
XP_027067411.1	CaAP2.16	C. arabica	6c	12742051	12744913
XP_027072685.1	CaAP2.17	C. arabica	6e	9465813	9470037
XP_027071605.1	CaAP2.18	C. arabica	6e	10845535	10848425
XP_027071657.1	CaAP2.19	C. arabica	6e	13384520	13388258
XP_027071658.1	CaAP2.20	C. arabica	6e	13427745	13431655
XP_027071659.1	CaAP2.21	C. arabica	6e	13444940	13447926
XP_027074601.1	CaAP2.22	C. arabica	7c	945280	990628
XP_027075403.1	CaAP2.23	C. arabica	7c	3706971	3711055
XP_027074155.1	CaAP2.24	C. arabica	7c	10291355	10296676
XP_027078592.1	CaAP2.25	C. arabica	7e	1850216	1855513
XP_027078436.1	CaAP2.26	C. arabica	7e	2831113	2835783
XP_027077823.1	CaAP2.27	C. arabica	7e	7447888	7453195
XP_027084498.1	CaAP2.28	C. arabica	8c	3299512	3301817
XP_027080851.1	CaAP2.29	C. arabica	8e	3936721	3939021
XP_027086811.1	CaAP2.30	C. arabica	9c	2675077	2680206
XP_027087209.1	CaAP2.31	C. arabica	9c	7139478	7146244
XP_027089303.1	CaAP2.32	C. arabica	9e	1867679	1872188
XP_027089167.1	CaAP2.33	C. arabica	9e	6308302	6314725
XP_027089276.1	CaAP2.34	C. arabica	9e	6335208	6340398
XP_027094961.1	CaAP2.35	C. arabica	10c	5605874	5610318
XP_027092291.1	CaAP2.36	C. arabica	10e	6514638	6519075
XP_027115963.1	CaERF001	C. arabica	1c	1296049	1297003
XP_027121858.1	CaERF002	C. arabica	1c	19301620	19302459
XP_027125608.1	CaERF003	C. arabica	1c	41892186	41901008
XP_027112614.1	CaERF004	C. arabica	1c	46932305	46935067
XP_027114608.1	CaERF005	C. arabica	1c	48044380	48045561
XP_027127132.1	CaERF006	C. arabica	1c	48068380	48068772
XP_027118112.1	CaERF007	C. arabica	1c	49903483	49904892
XP_027118126.1	CaERF008	C. arabica	1c	49910882	49912494
XP_027062054.1	CaERF009	C. arabica	1e	709571	710753
XP_027069449.1	CaERF010	C. arabica	1e	36026479	36027240
XP_027063087.1	CaERF011	C. arabica	1e	38602990	38603820
XP_027091457.1	CaERF012	C. arabica	1e	43657082	43659271
XP_027095183.1	CaERF013	C. arabica	1e	45736819	45738092
XP_027063540.1	CaERF014	C. arabica	1e	45747591	45748397
XP_027071382.1	CaERF015	C. arabica	1e	45754933	45755319
XP_027095564.1	CaERF016	C. arabica	1e	46018718	46019719
XP_027099028.1	CaERF017	C. arabica	1e	48033189	48034767
XP_027103619.1	CaERF018	C. arabica	2c	1602216	1604497
XP_027101317.1	CaERF019	C. arabica	2c	2757995	2759191
XP_027101318.1	CaERF020	C. arabica	2c	2764160	2765351
XP_027104025.1	CaERF021	C. arabica	2c	3786228	3787726
XP_027104026.1	CaERF022	C. arabica	2c	3797992	3799628
XP_027104027.1	CaERF023	C. arabica	2c	3811036	3813196
XP_027104260.1	CaERF024	C. arabica	2c	4782895	4785414
XP_027101339.1	CaERF025	C. arabica	2c	5011493	5013333
XP_027102493.1	CaERF026	C. arabica	2c	7164955	7165811
XP_027105334.1	CaERF027	C. arabica	2c	11749956	11751035
XP_027105335.1	CaERF028	C. arabica	2c	11772788	11774149
XP_027105430.1	CaERF029	C. arabica	2c	12379179	12380233
XP_027101443.1	CaERF030	C. arabica	2c	12383564	12384615
XP_027101615.1	CaERF031	C. arabica	2c	16222021	16223174
XP_027106538.1	CaERF032	C. arabica	2c	19752233	19753319
XP_027102415.1	CaERF033	C. arabica	2c	20042752	20043365
XP_027102819.1	CaERF034	C. arabica	2c	20049739	20050332
XP_027102820.1	CaERF035	C. arabica	2c	20054176	20054790
XP_027102821.1	CaERF036	C. arabica	2c	20056578	20057177
XP_027102822.1	CaERF037	C. arabica	2c	20065025	20065636
XP_027102824.1	CaERF038	C. arabica	2c	20067714	20068337
XP_027108508.1	CaERF039	C. arabica	2c	65540836	65542548
XP_027110139.1	CaERF040	C. arabica	2e	1556356	1558619
XP_027108662.1	CaERF041	C. arabica	2e	2896569	2897747
XP_027109475.1	CaERF042	C. arabica	2e	2903614	2904744
XP_027110725.1	CaERF043	C. arabica	2e	4578813	4581332
XP_027108651.1	CaERF044	C. arabica	2e	4807411	4809251
XP_027109793.1	CaERF045	C. arabica	2e	7274883	7275695
XP_027111850.1	CaERF046	C. arabica	2e	11721624	11722641
XP_027109688.1	CaERF047	C. arabica	2e	11725526	11726721
XP_027109652.1	CaERF048	C. arabica	2e	15826108	15827271
XP_027112930.1	CaERF049	C. arabica	2e	18546322	18547578
XP_027109776.1	CaERF050	C. arabica	2e	21345108	21345835
XP_027108942.1	CaERF051	C. arabica	2e	21368204	21368815
XP_027108944.1	CaERF052	C. arabica	2e	21370884	21371399
XP_027109186.1	CaERF053	C. arabica	2e	37438496	37439395
XP_027109733.1	CaERF054	C. arabica	2e	70583212	70584894
XP_027115454.1	CaERF055	C. arabica	2e	71028914	71029840
XP_027115979.1	CaERF056	C. arabica	3c	1071887	1073734
XP_027118154.1	CaERF057	C. arabica	3c	1689931	1690944
XP_027115776.1	CaERF058	C. arabica	3c	4340840	4341549
XP_027115754.1	CaERF059	C. arabica	3c	4344551	4345384
XP_027117505.1	CaERF060	C. arabica	3c	4367998	4368996
XP_027118095.1	CaERF061	C. arabica	3c	7272175	7274006
XP_027121050.1	CaERF062	C. arabica	3e	1064372	1066297
XP_027120829.1	CaERF063	C. arabica	3e	1712766	1713779
XP_027122579.1	CaERF064	C. arabica	4c	180496	183388
XP_027122407.1	CaERF065	C. arabica	4c	1757995	1759466
XP_027123482.1	CaERF066	C. arabica	4c	2204534	2205600
XP_027121625.1	CaERF067	C. arabica	4c	2898383	2901073
XP_027122527.1	CaERF068	C. arabica	4c	3792682	3794873
XP_027121343.1	CaERF069	C. arabica	4c	4371423	4372828
XP_027125212.1	CaERF070	C. arabica	4e	988953	990371
XP_027126697.1	CaERF071	C. arabica	4e	1198317	1201245
XP_027125187.1	CaERF072	C. arabica	4e	2791171	2792292
XP_027125344.1	CaERF073	C. arabica	4e	3782604	3784154
XP_027126712.1	CaERF074	C. arabica	4e	4187145	4188100
XP_027124438.1	CaERF075	C. arabica	4e	6118297	6119789
XP_027125307.1	CaERF076	C. arabica	4e	6798274	6801188
XP_027062761.1	CaERF077	C. arabica	5c	7546174	7566440
XP_027063932.1	CaERF078	C. arabica	5c	38129757	38132374
XP_027063385.1	CaERF079	C. arabica	5c	38743652	38744710
XP_027063155.1	CaERF080	C. arabica	5c	42338904	42340076
XP_027063672.1	CaERF081	C. arabica	5c	43054762	43056395
XP_027063176.1	CaERF082	C. arabica	5c	43584939	43587976
XP_027064307.1	CaERF083	C. arabica	5c	44056244	44057895
XP_027127801.1	CaERF084	C. arabica	5e	17958035	17958847
XP_027127802.1	CaERF085	C. arabica	5e	18027249	18028034
XP_027061234.1	CaERF086	C. arabica	5e	32693105	32695841
XP_027127316.1	CaERF087	C. arabica	5e	33375140	33376238
XP_027061010.1	CaERF088	C. arabica	5e	36409210	36410391
XP_027066380.1	CaERF089	C. arabica	6c	2128841	2129455
XP_027065202.1	CaERF090	C. arabica	6c	4803410	4804900
XP_027065569.1	CaERF091	C. arabica	6c	6253951	6255745
XP_027065422.1	CaERF092	C. arabica	6c	8162761	8163706
XP_027065228.1	CaERF093	C. arabica	6c	8170058	8171171
XP_027068584.1	CaERF094	C. arabica	6c	13064475	13066351
XP_027066963.1	CaERF095	C. arabica	6c	40191694	40192764
XP_027070675.1	CaERF096	C. arabica	6e	4468135	4468749
XP_027069131.1	CaERF097	C. arabica	6e	6120948	6122700
XP_027069829.1	CaERF098	C. arabica	6e	7554290	7556260
XP_027072587.1	CaERF099	C. arabica	6e	51616400	51617475
XP_027074475.1	CaERF100	C. arabica	7c	1450347	1451885
XP_027073215.1	CaERF101	C. arabica	7c	3729527	3731412
XP_027076366.1	CaERF102	C. arabica	7c	9316877	9317956
XP_027074261.1	CaERF103	C. arabica	7c	9328248	9329249
XP_027073645.1	CaERF104	C. arabica	7c	9336984	9337619
XP_027076397.1	CaERF105	C. arabica	7c	9358431	9359197
XP_027074472.1	CaERF106	C. arabica	7c	9375946	9377245
XP_027075668.1	CaERF107	C. arabica	7c	9389258	9389731
XP_027075669.1	CaERF108	C. arabica	7c	9399342	9399953
XP_027075221.1	CaERF109	C. arabica	7c	11731185	11733330
XP_027075734.1	CaERF110	C. arabica	7c	12401547	12405947
XP_027074363.1	CaERF111	C. arabica	7c	12853442	12855424
XP_027075916.1	CaERF112	C. arabica	7c	23079602	23080441
XP_027077171.1	CaERF113	C. arabica	7e	1876512	1878319
XP_027078064.1	CaERF114	C. arabica	7e	6518307	6520253
XP_027078091.1	CaERF115	C. arabica	7e	6532966	6533969
XP_027078802.1	CaERF116	C. arabica	7e	6557049	6557660
XP_027078360.1	CaERF117	C. arabica	7e	8958284	8960394
XP_027076841.1	CaERF118	C. arabica	7e	9511282	9512205
XP_027077966.1	CaERF119	C. arabica	7e	10295657	10297920
XP_027084242.1	CaERF120	C. arabica	8c	163138	164580
XP_027083095.1	CaERF121	C. arabica	8c	744422	746060
XP_027084800.1	CaERF122	C. arabica	8c	9158237	9160659
XP_027084227.1	CaERF123	C. arabica	8c	28676040	28677084
XP_027082928.1	CaERF124	C. arabica	8c	33183705	33185153
XP_027085492.1	CaERF125	C. arabica	8c	35412018	35413372
XP_027084196.1	CaERF126	C. arabica	8c	35432146	35433799
XP_027083310.1	CaERF127	C. arabica	8c	36903518	36904436
XP_027083090.1	CaERF128	C. arabica	8c	36914804	36915846
XP_027084020.1	CaERF129	C. arabica	8c	38496586	38498395
XP_027079949.1	CaERF130	C. arabica	8e	439842	441518
XP_027080558.1	CaERF131	C. arabica	8e	1142855	1144311
XP_027081533.1	CaERF132	C. arabica	8e	10696133	10698541
XP_027079809.1	CaERF133	C. arabica	8e	38558600	38559982
XP_027082095.1	CaERF134	C. arabica	8e	38655696	38657078
XP_027082083.1	CaERF135	C. arabica	8e	40508408	40509773
XP_027080802.1	CaERF136	C. arabica	8e	40529056	40530698
XP_027080718.1	CaERF137	C. arabica	8e	40859665	40860975
XP_027082659.1	CaERF138	C. arabica	8e	42429654	42430445
XP_027079716.1	CaERF139	C. arabica	8e	42446614	42447767
XP_027080675.1	CaERF140	C. arabica	8e	43963372	43965445
XP_027080307.1	CaERF141	C. arabica	8e	44173826	44175587
XP_027087726.1	CaERF142	C. arabica	9e	2515192	2516685
XP_027089426.1	CaERF143	C. arabica	9e	2553237	2554480
XP_027094904.1	CaERF144	C. arabica	10c	783218	783970
XP_027093174.1	CaERF145	C. arabica	10c	2871935	2873280
XP_027092669.1	CaERF146	C. arabica	10c	3998257	3998973
XP_027094132.1	CaERF147	C. arabica	10c	5299944	5302196
XP_027092766.1	CaERF148	C. arabica	10c	7263875	7264866
XP_027093339.1	CaERF149	C. arabica	10c	7272830	7273801
XP_027093335.1	CaERF150	C. arabica	10c	37068351	37069625
XP_027094051.1	CaERF151	C. arabica	10c	43096554	43104513
XP_027091832.1	CaERF152	C. arabica	10e	1742369	1743142
XP_027090667.1	CaERF153	C. arabica	10e	3727342	3729039
XP_027092344.1	CaERF154	C. arabica	10e	4955783	4956549
XP_027091483.1	CaERF155	C. arabica	10e	6218496	6220685
XP_027090182.1	CaERF156	C. arabica	10e	7916673	7917260
XP_027090184.1	CaERF157	C. arabica	10e	7966141	7966865
XP_027090185.1	CaERF158	C. arabica	10e	7975064	7975648
XP_027090665.1	CaERF159	C. arabica	10e	8649453	8650244
XP_027090875.1	CaERF160	C. arabica	10e	32418394	32419732
XP_027090466.1	CaERF161	C. arabica	10e	35465465	35466112
XP_027091266.1	CaERF162	C. arabica	10e	37998675	38006549
XP_027095941.1	CaERF163	C. arabica	11c	4117343	4117921
XP_027096970.1	CaERF164	C. arabica	11c	30252284	30254621
XP_027096362.1	CaERF165	C. arabica	11c	34456556	34457740
XP_027096385.1	CaERF166	C. arabica	11c	36065627	36066858
XP_027100117.1	CaERF167	C. arabica	11e	38434086	38436473
XP_027099335.1	CaERF168	C. arabica	11e	40709842	40711410
XP_027099355.1	CaERF169	C. arabica	11e	42255166	42259591
XP_027098394.1	CaERF170	C. arabica	11e	42330741	42332071
XP_027067685.1	CaRAV.1	C. arabica	6c	34609034	34613594
XP_027072029.1	CaRAV.2	C. arabica	6e	46767714	46771602
XP_027075884.1	CaRAV.3	C. arabica	7c	20854612	20856082
XP_027076997.1	CaRAV.4	C. arabica	7e	18649557	18658529
XP_027097064.1	CaRAV.5	C. arabica	11c	30628231	30629792
XP_027097102.1	CaRAV.6	C. arabica	11c	30848290	30849922
XP_027114441.1	CaSoloist.1	C. arabica	1c	47915249	47921217
XP_027093128.1	CaSoloist.2	C. arabica	1e	44590020	44595283
XP_027101580.1	CaERF171	C. arabica	*NW_020850458.1	897531	899098
XP_027102294.1	CaERF172	C. arabica	*NW_020850681.1	7318	8593
XP_027100852.1	CaERF173	C. arabica	*NW_020848523.1	14856	16509

## Sheet: Table S3
Table S3. Duplated gene pairs: Segmental and Tandem duplicates in C. arabica and C. eugenioides
* Coordinates are in base pairs.
Query	Hit	Species	query.sub	Tandem/Segmental	Query			Hit
					Chr	*Start	End	Chr	Start	End
CaAP2.9	CaAP2.10	C. arabica	#N/A	segmental	4e	634022	637411	4e	1641893	1638959
CaERF072	CaERF070	C. arabica	III	segmental	4e	2791171	2792292	4e	990371	988953
CaERF112	CaERF002	C. arabica	VI-L	segmental	7c	23079602	23080441	1c	19302459	19301620
CaERF122	CaERF064	C. arabica	VII	segmental	8c	9158237	9160659	4c	183388	180496
CaERF122	CaERF071	C. arabica	VII	segmental	8c	9158237	9160659	4e	1201245	1198317
CaERF132	CaERF064	C. arabica	VII	segmental	8e	10696133	10698541	4c	183388	180496
CaERF132	CaERF071	C. arabica	VII	segmental	8e	10696133	10698541	4e	1201245	1198317
CaRAV.1	CaRAV.3	C. arabica	#N/A	segmental	6c	34609034	34613594	7c	20856082	20854612
CaRAV.1	CaRAV.4	C. arabica	#N/A	segmental	6c	34609034	34613594	7e	18658529	18649557
CaRAV.2	CaRAV.3	C. arabica	#N/A	segmental	6e	46767714	46771602	7c	20856082	20854612
CaRAV.2	CaRAV.4	C. arabica	#N/A	segmental	6e	46767714	46771602	7e	18658529	18649557
CaAP2.33	CaAP2.34	C. arabica	#N/A	tandem	9e	6308302	6314725	9e	6340398	6335208
CaAP2.6	CaAP2.5	C. arabica	#N/A	tandem	4c	2545556	2550434	4c	2523464	2518771
CaERF007	CaERF008	C. arabica	VII	tandem	1c	49903483	49904892	1c	49912494	49910882
CaERF035	CaERF037	C. arabica	IX	tandem	2c	20054176	20054790	2c	20065636	20065025
CaERF036	CaERF038	C. arabica	IX	tandem	2c	20056578	20057177	2c	20068337	20067714
CaERF082	CaERF083	C. arabica	VIII	tandem	5c	43584939	43587976	5c	44057895	44056244
CaERF084	CaERF085	C. arabica	VI-L	tandem	5e	17958035	17958847	5e	18028034	18027249
CaERF104	CaERF108	C. arabica	IX	tandem	7c	9336984	9337619	7c	9399953	9399342
CaERF106	CaERF105	C. arabica	IX	tandem	7c	9375946	9377245	7c	9359197	9358431
CaERF133	CaERF134	C. arabica	III	tandem	8e	38558600	38559982	8e	38657078	38655696
CaERF142	CaERF143	C. arabica	IV	tandem	9e	2515192	2516685	9e	2554480	2553237
CaRAV.5	CaRAV.6	C. arabica	#N/A	tandem	11c	30628231	30629792	11c	30849922	30848290
CeAP2.15	CeAP2.16	C. eugenioides	#N/A	segmental	9	7968006	7973385	9	38106312	38099484
CeERF002	CeERF102	C. eugenioides	III	segmental	1	42410996	42411826	11	32563993	32563163
CeERF068	CeERF072	C. eugenioides	IX	segmental	7	5159205	5159777	7	9638982	9638346
CeERF069	CeERF072	C. eugenioides	IX	segmental	7	5182219	5182855	7	9638982	9638346
CeERF100	CeERF039	C. eugenioides	VII	segmental	11	10896144	10898511	4	680277	677488
CeERF101	CeERF100	C. eugenioides	VII	segmental	11	31435965	31438335	11	10898511	10896144
CeERF101	CeERF039	C. eugenioides	VII	segmental	11	31435965	31438335	4	680277	677488
CeRAV.1	CeRAV.2	C. eugenioides	#N/A	segmental	6	47449834	47453297	7	20684053	20682584
CeRAV.1	CeRAV.3	C. eugenioides	#N/A	segmental	6	47449834	47453297	7	21504553	21503609
CeERF048	CeERF049	C. eugenioides	VI-L	tandem	5	23734302	23735114	5	23799909	23799124
CeERF051	CeERF052	C. eugenioides	IV	tandem	5	36193632	36194393	5	36622068	36621307
CeERF068	CeERF069	C. eugenioides	IX	tandem	7	5159205	5159777	7	5182855	5182219
CeERF078	CeERF079	C. eugenioides	II	tandem	8	34531890	34532804	8	34564042	34563128
CeRAV.2	CeRAV.3	C. eugenioides	#N/A	tandem	7	20682584	20684053	7	21504553	21503609

## Sheet: Table S4
Table S4. Pairwise Ka/Ks ratios for duplicated AP2/ERF genes
Gene1	Gene2	Species	Length (bp)	Ka	Ks	Ka/Ks	P-Value (Fisher's exact test)	Type of duplication
CaERF072	CaERF070	C. arabica	747	0.0140067	0.0480754	0.291349	0.00962211	segmental
CaRAV.1	CaRAV.4	C. arabica	972	0.12651	0.408515	0.309682	1.08876e-14	segmental
CaRAV.1	CaRAV.3	C. arabica	942	0.121307	0.381985	0.31757	3.38794e-13	segmental
CaRAV.2	CaRAV.3	C. arabica	942	0.129621	0.373172	0.347349	1.20429e-11	segmental
CaRAV.2	CaRAV.4	C. arabica	1101	0.204985	0.495148	0.413988	3.83777e-13	segmental
CaERF122	CaERF071	C. arabica	1182	0.137255	0.288456	0.475826	7.34893e-07	segmental
CaERF132	CaERF071	C. arabica	1185	0.126664	0.252987	0.500676	7.47454e-06	segmental
CaERF122	CaERF064	C. arabica	1182	0.137505	0.27202	0.505495	5.03045e-06	segmental
CaERF132	CaERF064	C. arabica	1185	0.126672	0.244606	0.517861	1.60676e-05	segmental
CaRAV.5	CaRAV.6	C. arabica	1131	0.00613108	0.0367949	0.166628	0.000118142	tandem
CaERF104	CaERF108	C. arabica	561	0.280172	1.2167	0.230271	8.63531e-32	tandem
CaERF036	CaERF038	C. arabica	597	0.0889383	0.275059	0.323343	7.76155e-07	tandem
CaERF106	CaERF105	C. arabica	570	0.062133	0.182886	0.339737	0.000171262	tandem
CeERF101	CeERF100	C. eugenioides	1194	0.00282959	0.0260621	0.108571	0.00071989	segmental
CeERF068	CeERF072	C. eugenioides	570	0.0702173	0.221901	0.316436	1.05597e-05	segmental
CeRAV.1	CeRAV.3	C. eugenioides	942	0.119967	0.356514	0.3365	1.69488e-11	segmental
CeRAV.1	CeRAV.2	C. eugenioides	942	0.125556	0.368963	0.340294	7.36664e-12	segmental
CeERF100	CeERF039	C. eugenioides	1185	0.123576	0.271342	0.455426	2.83401e-07	segmental
CeERF101	CeERF039	C. eugenioides	1185	0.125104	0.254086	0.492369	4.01449e-06	segmental
CeRAV.2	CeRAV.3	C. eugenioides	942	0.00399933	0.0269576	0.148357	0.00246663	tandem
CeERF068	CeERF069	C. eugenioides	570	0.0702173	0.221901	0.316436	1.05597e-05	tandem

## Sheet: Table S5
Table S5. Subgroup determination of Coffea AP2/ERF genes based on BLASTP against Arabidopsis and phylogenetic analysis
*Subgroups are assigned based on the majority rule in the phylogenetic tree.
Name	Acc#	*Subgroup.Corrected	Species	Arabidopsis AP2/ERF
				Top Hit	Subgroup	E-value
CeERF053	XP_027170152.1	I	C. eugenioides	AT2G20880	I	4.24e-58
CeERF055	XP_027172278.1	I	C. eugenioides	AT4G28140	I	2.33e-44
CeERF092	XP_027148245.1	I	C. eugenioides	AT1G78080	I	1.43e-86
CeERF038	XP_027165580.1	I	C. eugenioides	AT4G13620	I	2.97e-81
CeERF070	XP_027178525.1	I	C. eugenioides	AT1G78080	I	4.89e-80
CeERF087	XP_027182874.1	I	C. eugenioides	AT1G64380	I	3.31e-68
CeERF090	XP_027149273.1	II	C. eugenioides	AT3G50260	II	1.03e-54
CeERF108	XP_027154731.1	II	C. eugenioides	AT5G67190	II	1.04e-52
CeERF097	XP_027149758.1	II	C. eugenioides	AT1G21910	II	1.65e-45
CeERF062	XP_027177056.1	II	C. eugenioides	AT1G19210	II	1.61e-54
CeERF061	XP_027177263.1	II	C. eugenioides	AT5G21960	II	3.26e-37
CeERF078	XP_027183485.1	II	C. eugenioides	AT1G19210	II	1.65e-46
CeERF079	XP_027183531.1	II	C. eugenioides	AT1G19210	II	1.65e-46
CeERF093	XP_027150154.1	II	C. eugenioides	AT1G71520	II	6.93e-45
CeERF094	XP_027150177.1	III	C. eugenioides	AT1G71450	III	3.03e-48
CeERF095	XP_027150178.1	III	C. eugenioides	AT1G33760	III	2.21e-45
CeERF096	XP_027150181.1	III	C. eugenioides	AT1G71450	III	6.19e-55
CeERF032	XP_027162115.1	III	C. eugenioides	AT1G01250	III	1.86e-51
CeERF015	XP_027162824.1	III	C. eugenioides	AT5G52020	III	1.47e-58
CeERF058	XP_027173884.1	III	C. eugenioides	AT2G36450	III	3.88e-58
CeERF085	XP_027183472.1	III	C. eugenioides	AT5G52020	III	8.43e-54
CeERF002	XP_027151693.1	III	C. eugenioides	AT4G25480	III	8.26e-64
CeERF102	XP_027154605.1	III	C. eugenioides	AT4G25480	III	8.26e-64
CeERF016	XP_027163441.1	III	C. eugenioides	AT5G51990	III	1.69e-81
CeERF084	XP_027183331.1	III	C. eugenioides	AT4G25470	III	1.84e-64
CeERF026	XP_027160093.1	III	C. eugenioides	AT2G44940	III	3.32e-59
CeERF083	XP_027183044.1	III	C. eugenioides	AT2G44940	III	2.61e-48
CeERF040	XP_027168373.1	III	C. eugenioides	AT5G11590	III	1.15e-61
CeERF060	XP_027175236.1	III	C. eugenioides	AT5G11590	III	7.32e-60
CeERF080	XP_027181195.1	III	C. eugenioides	AT5G11590	III	5.65e-73
CeERF098	XP_027148447.1	IV	C. eugenioides	AT2G40340	IV	3.54e-47
CeERF017	XP_027159712.1	IV	C. eugenioides	AT2G40340	IV	5.5e-72
CeERF089	XP_027148674.1	IV	C. eugenioides	AT1G75490	IV	2.49e-48
CeERF018	XP_027155173.1	IV	C. eugenioides	AT2G40220	IV	1.63e-49
CeERF051	XP_027171870.1	IV	C. eugenioides	AT1G75490	IV	2.06e-44
CeERF052	XP_027171886.1	IV	C. eugenioides	AT1G75490	IV	2.06e-44
CeERF063	XP_027177522.1	IV	C. eugenioides	AT3G57600	IV	5.45e-95
CeERF088	XP_027184494.1	IV	C. eugenioides	AT1G75490	IV	2.1e-44
CeERF027	XP_027157710.1	IX	C. eugenioides	AT2G44840	IX	1.38e-45
CeERF028	XP_027157711.1	IX	C. eugenioides	AT2G44840	IX	1.11e-39
CeERF029	XP_027157712.1	IX	C. eugenioides	AT2G44840	IX	9.58e-44
CeERF030	XP_027157713.1	IX	C. eugenioides	AT2G44840	IX	9.23e-47
CeERF005	XP_027166625.1	IX	C. eugenioides	AT5G47220	IX	6.98e-60
CeERF081	XP_027182417.1	IX	C. eugenioides	AT5G47220	IX	3.07e-59
CeERF004	XP_027165068.1	IX	C. eugenioides	AT5G51190	IX	2.03e-54
CeERF003	XP_027181997.1	IX	C. eugenioides	AT5G07580	IX	2.43e-41
CeERF082	XP_027183096.1	IX	C. eugenioides	AT5G47230	IX	2.23e-55
CeERF010	XP_027148454.1	IX	C. eugenioides	AT3G23240	IX	1.13e-59
CeERF023	XP_027156236.1	IX	C. eugenioides	AT4G18450	IX	6.45e-43
CeERF019	XP_027157973.1	IX	C. eugenioides	AT3G23240	IX	1.96e-64
CeERF009	XP_027161019.1	IX	C. eugenioides	AT3G23230	IX	1.75e-41
CeERF022	XP_027161682.1	IX	C. eugenioides	AT3G23240	IX	3.03e-41
CeERF035	XP_027164912.1	IX	C. eugenioides	AT3G23230	IX	1.55e-39
CeERF037	XP_027166847.1	IX	C. eugenioides	AT3G23240	IX	1.41e-84
CeERF036	XP_027167113.1	IX	C. eugenioides	AT3G23230	IX	2.45e-49
CeERF008	XP_027174394.1	IX	C. eugenioides	AT3G23230	IX	5.52e-45
CeERF067	XP_027177577.1	IX	C. eugenioides	AT3G23240	IX	4.21e-51
CeERF068	XP_027177578.1	IX	C. eugenioides	AT3G23240	IX	3.57e-54
CeERF069	XP_027177581.1	IX	C. eugenioides	AT3G23240	IX	4.54e-54
CeERF071	XP_027177680.1	IX	C. eugenioides	AT3G23240	IX	7.04e-53
CeERF072	XP_027177682.1	IX	C. eugenioides	AT3G23240	IX	4.54e-54
CeERF066	XP_027179732.1	IX	C. eugenioides	AT3G23240	IX	1.82e-54
CeERF065	XP_027179930.1	IX	C. eugenioides	AT3G23240	IX	4.13e-56
CeERF041	XP_027168250.1	V	C. eugenioides	AT1G15360	V	9.92e-85
CeERF043	XP_027168364.1	V	C. eugenioides	AT5G25190	V	3.69e-67
CeERF059	XP_027176089.1	V	C. eugenioides	AT1G15360	V	2.08e-75
CeERF075	XP_027177991.1	VI-L	C. eugenioides	AT1G15360	V	3.25e-20
CeERF077	XP_027181436.1	V	C. eugenioides	AT1G15360	V	3.41e-67
CeERF076	XP_027183368.1	V	C. eugenioides	AT5G25190	V	1.68e-71
CeERF107	XP_027152650.1	V	C. eugenioides	AT5G19790	V	1.02e-32
CeERF031	XP_027158419.1	V	C. eugenioides	AT5G19790	V	7.11e-29
CeERF046	XP_027169186.1	V	C. eugenioides	AT5G19790	V	8.83e-29
CeERF047	XP_027169189.1	V	C. eugenioides	AT5G19790	V	1.65e-26
CeERF064	XP_027174741.1	V	C. eugenioides	AT5G19790	V	1.71e-50
CeERF099	XP_027151279.1	VI	C. eugenioides	AT4G11140	VI	3.31e-36
CeERF013	XP_027161425.1	VI	C. eugenioides	AT4G27950	VI	2.08e-39
CeERF014	XP_027162452.1	VI	C. eugenioides	AT4G27950	VI	3.58e-65
CeERF025	XP_027163297.1	VI	C. eugenioides	AT4G27950	VI	7.53e-45
CeERF086	XP_027182821.1	VI	C. eugenioides	AT4G27950	VI	1.94e-51
CeERF101	XP_027151445.1	VII	C. eugenioides	AT1G53910	VII	3.8e-69
CeERF100	XP_027151647.1	VII	C. eugenioides	AT1G53910	VII	3.3e-70
CeERF033	XP_027164635.1	VII	C. eugenioides	AT3G16770	VII	1.01e-57
CeERF039	XP_027168618.1	VII	C. eugenioides	AT1G53910	VII	1.1e-77
CeERF048	XP_027171673.1	VI-L	C. eugenioides	AT2G47520	VII	6.4e-24
CeERF049	XP_027171674.1	VI-L	C. eugenioides	AT2G47520	VII	1.35e-24
CeERF006	XP_027185707.1	VII	C. eugenioides	AT3G16770	VII	6.46e-44
CeERF007	XP_027149873.1	VIII	C. eugenioides	AT5G44210	VIII	1.15e-35
CeERF021	XP_027161774.1	VIII	C. eugenioides	AT5G44210	VIII	9.53e-41
CeERF020	XP_027162537.1	VIII	C. eugenioides	AT1G28360	VIII	8.62e-48
CeERF057	XP_027170610.1	VIII	C. eugenioides	AT1G50640	VIII	2.01e-63
CeERF054	XP_027170611.1	VIII	C. eugenioides	AT5G44210	VIII	2.17e-40
CeERF091	XP_027150059.1	VIII	C. eugenioides	AT5G18560	VIII	1.69e-29
CeERF104	XP_027152587.1	VIII	C. eugenioides	AT5G13910	VIII	3.54e-48
CeERF106	XP_027152616.1	VIII	C. eugenioides	AT1G24590	VIII	6.07e-49
CeERF034	XP_027164795.1	VIII	C. eugenioides	AT5G18560	VIII	1.26e-65
CeERF042	XP_027167932.1	VIII	C. eugenioides	AT1G80580	VIII	3.08e-31
CeERF073	XP_027177683.1	VIII	C. eugenioides	AT5G13910	VIII	4e-48
CeERF103	XP_027151110.1	VI-L	C. eugenioides	AT1G68550	VI-L	7.16e-37
CeERF109	XP_027157060.1	VI-L	C. eugenioides	AT1G68550	VI-L	1.79e-24
CeERF045	XP_027168004.1	VI-L	C. eugenioides	AT1G68550	VI-L	6.49e-23
CeERF050	XP_027171831.1	VI-L	C. eugenioides	AT1G68550	VI-L	3.26e-28
CeERF056	XP_027172290.1	VI-L	C. eugenioides	AT1G68550	VI-L	1.7e-24
CeERF105	XP_027152588.1	X	C. eugenioides	AT5G13330	X	2.03e-42
CeERF044	XP_027167950.1	X	C. eugenioides	AT5G61890	X	4.41e-62
CeERF011	XP_027174545.1	X	C. eugenioides	AT5G13330	X	9.88e-41
CeERF012	XP_027174555.1	X	C. eugenioides	AT5G61890	X	2.43e-39
CeERF074	XP_027179973.1	X	C. eugenioides	AT5G61890	X	1.18e-33
CeERF024	XP_027163252.1	X	C. eugenioides	AT4G34410	X	7.2e-38
CeERF001	XP_027150354.1	V	C. eugenioides	AT2G33710	X	6.72e-24
CcERF036	CDP14752.1	I	C. canephora	AT2G20880	I	2.48e-57
CcERF071	CDP01030.1	I	C. canephora	AT1G78080	I	3.08e-81
CcERF051	CDP01435.1	I	C. canephora	AT1G78080	I	3.07e-78
CcERF029	CDP11121.1	I	C. canephora	AT4G13620	I	8.48e-84
CcERF066	CDP12148.1	I	C. canephora	AT1G64380	I	6.22e-69
CcERF069	CDP01305.1	II	C. canephora	AT3G50260	II	9.65e-55
CcERF048	CDP02517.1	II	C. canephora	AT2G23340	II	2.54e-55
CcERF044	CDP03051.1	II	C. canephora	AT1G19210	II	3.39e-55
CcERF073	CDP15804.1	II	C. canephora	AT1G21910	II	2e-45
CcERF058	CDP17886.1	II	C. canephora	AT1G19210	II	1.37e-47
CcERF072	CDP00864.1	II	C. canephora	AT1G71520	II	3.38e-44
CcERF024	CDP08665.1	III	C. canephora	AT1G01250	III	1.03e-52
CcERF010	CDP05248.1	III	C. canephora	AT5G52020	III	2.47e-58
CcERF064	CDP09812.1	III	C. canephora	AT5G52020	III	4.41e-55
CcERF041	CDP15372.1	III	C. canephora	AT2G36450	III	4.11e-58
CcERF011	CDP05249.1	III	C. canephora	AT5G51990	III	3.96e-81
CcERF003	CDP06968.1	III	C. canephora	AT4G25470	III	6.02e-62
CcERF063	CDP09813.1	III	C. canephora	AT5G51990	III	2.33e-66
CcERF021	CDP09462.1	III	C. canephora	AT2G44940	III	1.25e-61
CcERF062	CDP09993.1	III	C. canephora	AT2G44940	III	2.67e-48
CcERF031	CDO97995.1	III	C. canephora	AT5G25810	III	4.43e-62
CcERF043	CDP03277.1	III	C. canephora	AT5G11590	III	1.74e-57
CcERF059	CDP08151.1	III	C. canephora	AT5G11590	III	1.71e-72
CcERF040	CDP06427.1	IV	C. canephora	AT2G40340	IV	7.06e-38
CcERF014	CDP13966.1	IV	C. canephora	AT2G40340	IV	3.24e-72
CcERF074	CDP18276.1	IV	C. canephora	AT2G40340	IV	1.11e-47
CcERF067	CDP04254.1	IV	C. canephora	AT1G75490	IV	2.75e-44
CcERF068	CDP07457.1	IV	C. canephora	AT1G75490	IV	2.21e-48
CcERF045	CDP10066.1	IV	C. canephora	AT3G57600	IV	2.7e-94
CcERF015	CDP13992.1	IV	C. canephora	AT2G40220	IV	2.39e-49
CcERF013	CDP05380.1	IX	C. canephora	AT2G44840	IX	1.98e-57
CcERF022	CDP09437.1	IX	C. canephora	AT2G44840	IX	1.47e-44
CcERF060	CDP10018.1	IX	C. canephora	AT5G47220	IX	1.91e-57
CcERF012	CDP05379.1	IX	C. canephora	AT4G17490	IX	2.73e-54
CcERF061	CDP10017.1	IX	C. canephora	AT5G47230	IX	1.65e-55
CcERF019	CDO96720.1	IX	C. canephora	AT3G23240	IX	2.95e-41
CcERF020	CDO96721.1	IX	C. canephora	AT4G18450	IX	1.61e-42
CcERF027	CDO99221.1	IX	C. canephora	AT3G23230	IX	1.37e-48
CcERF028	CDO99222.1	IX	C. canephora	AT3G23240	IX	2.01e-83
CcERF016	CDO99976.1	IX	C. canephora	AT3G23240	IX	4.21e-65
CcERF050	CDP01663.1	IX	C. canephora	AT3G23240	IX	1.58e-54
CcERF049	CDP01664.1	IX	C. canephora	AT3G23240	IX	1.66e-53
CcERF006	CDP03736.1	IX	C. canephora	AT3G23230	IX	1e-41
CcERF005	CDP03737.1	IX	C. canephora	AT3G23240	IX	2.22e-61
CcERF032	CDO98144.1	V	C. canephora	AT1G15360	V	7.42e-85
CcERF033	CDO98207.1	V	C. canephora	AT5G25190	V	2.12e-66
CcERF054	CDP08421.1	VI-L	C. canephora	AT1G15360	V	7.47e-21
CcERF042	CDP10412.1	V	C. canephora	AT1G15360	V	1.18e-77
CcERF056	CDP13509.1	V	C. canephora	AT1G15360	V	1.17e-69
CcERF055	CDP18791.1	V	C. canephora	AT5G25190	V	8.59e-72
CcERF035	CDO98496.1	V	C. canephora	AT5G19790	V	2.4e-28
CcERF047	CDP02262.1	V	C. canephora	AT5G19790	V	8.68e-33
CcERF046	CDP14298.1	V	C. canephora	AT5G19790	V	3.14e-51
CcERF001	CDP17584.1	V	C. canephora	AT5G19790	V	2.21e-45
CcERF004	CDP04039.1	VI	C. canephora	AT4G27950	VI	7.48e-42
CcERF009	CDP05100.1	VI	C. canephora	AT4G27950	VI	1.74e-69
CcERF023	CDP08719.1	VI	C. canephora	AT4G27950	VI	8.14e-45
CcERF002	CDP11076.1	VI	C. canephora	AT4G11140	VI	8.45e-25
CcERF065	CDP12119.1	VI	C. canephora	AT4G23750	VI	4.38e-52
CcERF030	CDO97803.1	VII	C. canephora	AT1G53910	VII	2.16e-78
CcERF025	CDO98826.1	VII	C. canephora	AT3G16770	VII	3.28e-57
CcERF057	CDP15674.1	VII	C. canephora	AT1G53910	VII	2.67e-59
CcERF008	CDP17104.1	VII	C. canephora	AT3G16770	VII	2.14e-44
CcERF081	CDP19068.1	VI-L	C. canephora	AT2G47520	VII	6.5e-27
CcERF018	CDO99507.1	VIII	C. canephora	AT5G44210	VIII	1.04e-40
CcERF017	CDO99509.1	VIII	C. canephora	AT1G28360	VIII	1.64e-46
CcERF007	CDP03705.1	VIII	C. canephora	AT1G28360	VIII	2.2e-34
CcERF039	CDP13789.1	VIII	C. canephora	AT1G50640	VIII	1.1e-61
CcERF037	CDP15858.1	VIII	C. canephora	AT5G44210	VIII	2.18e-40
CcERF026	CDO98892.1	VIII	C. canephora	AT5G18560	VIII	3.66e-64
CcERF070	CDP01158.1	VIII	C. canephora	AT5G18560	VIII	4.03e-29
CcERF052	CDP12925.1	VIII	C. canephora	AT5G13910	VIII	6.1e-54
CcERF079	CDP13228.1	VIII	C. canephora	AT1G24590	VIII	8.4e-50
CcERF077	CDP18997.1	VIII	C. canephora	AT5G13910	VIII	1.38e-50
CcERF076	CDP00613.1	VI-L	C. canephora	AT1G68550	VI-L	7.67e-37
CcERF038	CDP05781.1	VI-L	C. canephora	AT1G68550	VI-L	6.24e-25
CcERF034	CDO98305.1	X	C. canephora	AT5G61890	X	5.01e-54
CcERF053	CDP12852.1	X	C. canephora	AT5G61890	X	5.9e-34
CcERF078	CDP18985.1	X	C. canephora	AT5G13330	X	3.33e-44
CcERF080	CDP19067.1	VI-L	C. canephora	AT5G13330	X	1.68e-24
CcERF075	CDP11426.1	X	C. canephora	AT2G33710	X	6.13e-38
CaERF088	XP_027061010.1	I	C. arabica	AT4G28140	I	1.11e-44
CaERF086	XP_027061234.1	I	C. arabica	AT2G20880	I	2.25e-56
CaERF080	XP_027063155.1	I	C. arabica	AT2G20880	I	4.22e-28
CaERF078	XP_027063932.1	I	C. arabica	AT2G20880	I	3.39e-57
CaERF109	XP_027075221.1	I	C. arabica	AT1G78080	I	4.2e-78
CaERF117	XP_027078360.1	I	C. arabica	AT1G78080	I	9.9e-79
CaERF141	XP_027080307.1	I	C. arabica	AT1G64380	I	1.76e-67
CaERF129	XP_027084020.1	I	C. arabica	AT1G64380	I	8.51e-69
CaERF155	XP_027091483.1	I	C. arabica	AT1G78080	I	1.66e-86
CaERF147	XP_027094132.1	I	C. arabica	AT1G78080	I	1.09e-86
CaERF061	XP_027118095.1	I	C. arabica	AT4G13620	I	6.53e-84
CaERF101	XP_027073215.1	II	C. arabica	AT5G67190	II	1.33e-52
CaERF113	XP_027077171.1	II	C. arabica	AT5G67190	II	1.33e-52
CaERF153	XP_027090667.1	II	C. arabica	AT3G50260	II	1.32e-54
CaERF145	XP_027093174.1	II	C. arabica	AT3G50260	II	1.32e-54
CaERF093	XP_027065228.1	II	C. arabica	AT1G19210	II	2.85e-54
CaERF092	XP_027065422.1	II	C. arabica	AT5G21960	II	1.36e-37
CaERF123	XP_027084227.1	II	C. arabica	AT1G19210	II	1.87e-47
CaERF160	XP_027090875.1	II	C. arabica	AT1G21910	II	2.11e-45
CaERF150	XP_027093335.1	II	C. arabica	AT1G21910	II	2.73e-45
CaERF159	XP_027090665.1	II	C. arabica	AT1G71520	II	7.87e-45
CaERF156	XP_027090182.1	III	C. arabica	AT1G71450	III	4.5e-55
CaERF157	XP_027090184.1	III	C. arabica	AT1G33760	III	1.83e-48
CaERF158	XP_027090185.1	III	C. arabica	AT1G71450	III	1.48e-48
CaERF148	XP_027092766.1	III	C. arabica	AT1G33760	III	2.02e-47
CaERF149	XP_027093339.1	III	C. arabica	AT1G71450	III	2.71e-48
CaERF055	XP_027115454.1	III	C. arabica	AT1G01250	III	2.38e-51
CaERF089	XP_027066380.1	III	C. arabica	AT2G36450	III	7.32e-59
CaERF096	XP_027070675.1	III	C. arabica	AT2G36450	III	2.6e-59
CaERF139	XP_027079716.1	III	C. arabica	AT5G52020	III	2.61e-54
CaERF128	XP_027083090.1	III	C. arabica	AT5G52020	III	6.03e-55
CaERF019	XP_027101317.1	III	C. arabica	AT5G52020	III	1.53e-58
CaERF041	XP_027108662.1	III	C. arabica	AT5G52020	III	2.52e-58
CaERF011	XP_027063087.1	III	C. arabica	AT4G25480	III	1.06e-63
CaERF138	XP_027082659.1	III	C. arabica	AT4G25470	III	2.98e-69
CaERF127	XP_027083310.1	III	C. arabica	AT5G51990	III	6.39e-67
CaERF020	XP_027101318.1	III	C. arabica	AT5G51990	III	5.42e-81
CaERF042	XP_027109475.1	III	C. arabica	AT5G51990	III	2.17e-81
CaERF003	XP_027125608.1	III	C. arabica	AT4G25480	III	4.01e-59
CaERF137	XP_027080718.1	III	C. arabica	AT2G44940	III	3.17e-48
CaERF032	XP_027106538.1	III	C. arabica	AT2G44940	III	2.07e-60
CaERF049	XP_027112930.1	III	C. arabica	AT2G44940	III	5.28e-60
CaERF091	XP_027065569.1	III	C. arabica	AT5G11590	III	3.75e-57
CaERF098	XP_027069829.1	III	C. arabica	AT4G32800	III	2.12e-54
CaERF133	XP_027079809.1	III	C. arabica	AT5G11590	III	6.19e-73
CaERF134	XP_027082095.1	III	C. arabica	AT5G11590	III	6.19e-73
CaERF124	XP_027082928.1	III	C. arabica	AT5G11590	III	6.61e-73
CaERF072	XP_027125187.1	III	C. arabica	AT5G25810	III	6.11e-61
CaERF070	XP_027125212.1	III	C. arabica	AT5G11590	III	2.53e-61
CaERF162	XP_027091266.1	IV	C. arabica	AT2G40340	IV	4.88e-47
CaERF151	XP_027094051.1	IV	C. arabica	AT2G40340	IV	1.37e-45
CaERF024	XP_027104260.1	IV	C. arabica	AT2G40340	IV	4.43e-72
CaERF043	XP_027110725.1	IV	C. arabica	AT2G40340	IV	4.43e-72
CaERF094	XP_027068584.1	IV	C. arabica	AT3G57600	IV	1.74e-94
CaERF010	XP_027069449.1	IV	C. arabica	AT1G75490	IV	2.47e-44
CaERF142	XP_027087726.1	IV	C. arabica	AT1G75490	IV	3.76e-44
CaERF143	XP_027089426.1	IV	C. arabica	AT1G75490	IV	3.76e-44
CaERF152	XP_027091832.1	IV	C. arabica	AT1G75490	IV	2.77e-48
CaERF144	XP_027094904.1	IV	C. arabica	AT1G75490	IV	1.53e-48
CaERF025	XP_027101339.1	IV	C. arabica	AT2G40220	IV	1.29e-48
CaERF044	XP_027108651.1	IV	C. arabica	AT2G40220	IV	1.29e-48
CaERF135	XP_027082083.1	IX	C. arabica	AT5G47220	IX	3.93e-59
CaERF125	XP_027085492.1	IX	C. arabica	AT5G47220	IX	1.45e-57
CaERF033	XP_027102415.1	IX	C. arabica	AT2G44840	IX	1.76e-42
CaERF034	XP_027102819.1	IX	C. arabica	AT2G44840	IX	4.84e-39
CaERF035	XP_027102820.1	IX	C. arabica	AT2G44840	IX	5.01e-44
CaERF036	XP_027102821.1	IX	C. arabica	AT2G44840	IX	5.79e-46
CaERF037	XP_027102822.1	IX	C. arabica	AT2G44840	IX	5.34e-44
CaERF038	XP_027102824.1	IX	C. arabica	AT2G44840	IX	2.01e-44
CaERF023	XP_027104027.1	IX	C. arabica	AT2G44840	IX	2.57e-57
CaERF051	XP_027108942.1	IX	C. arabica	AT2G44840	IX	2.49e-42
CaERF052	XP_027108944.1	IX	C. arabica	AT2G44840	IX	1.3e-34
CaERF050	XP_027109776.1	IX	C. arabica	AT2G44840	IX	4.42e-42
CaERF136	XP_027080802.1	IX	C. arabica	AT5G47230	IX	7.66e-55
CaERF126	XP_027084196.1	IX	C. arabica	AT5G47230	IX	6.38e-52
CaERF173	XP_027100852.1	IX	C. arabica	AT5G47230	IX	6.38e-52
CaERF021	XP_027104025.1	IX	C. arabica	AT5G07580	IX	2.57e-43
CaERF022	XP_027104026.1	IX	C. arabica	AT4G17490	IX	8.67e-54
CaERF014	XP_027063540.1	IX	C. arabica	AT3G23230	IX	2.24e-41
CaERF015	XP_027071382.1	IX	C. arabica	AT3G23230	IX	3.66e-44
CaERF104	XP_027073645.1	IX	C. arabica	AT3G23240	IX	2.55e-51
CaERF103	XP_027074261.1	IX	C. arabica	AT3G23240	IX	2.27e-53
CaERF106	XP_027074472.1	IX	C. arabica	AT3G23240	IX	2.16e-54
CaERF107	XP_027075668.1	IX	C. arabica	AT3G23240	IX	4.41e-17
CaERF108	XP_027075669.1	IX	C. arabica	AT3G23240	IX	2.42e-52
CaERF102	XP_027076366.1	IX	C. arabica	AT3G23240	IX	4.09e-55
CaERF105	XP_027076397.1	IX	C. arabica	AT3G23240	IX	4.29e-51
CaERF114	XP_027078064.1	IX	C. arabica	AT3G23240	IX	5.51e-55
CaERF115	XP_027078091.1	IX	C. arabica	AT3G23240	IX	2.3e-54
CaERF116	XP_027078802.1	IX	C. arabica	AT3G23240	IX	7.82e-53
CaERF013	XP_027095183.1	IX	C. arabica	AT3G23240	IX	1.23e-60
CaERF030	XP_027101443.1	IX	C. arabica	AT4G18450	IX	1.26e-42
CaERF172	XP_027102294.1	IX	C. arabica	AT3G23240	IX	1.23e-60
CaERF026	XP_027102493.1	IX	C. arabica	AT3G23240	IX	5.55e-66
CaERF029	XP_027105430.1	IX	C. arabica	AT3G23240	IX	4.04e-41
CaERF047	XP_027109688.1	IX	C. arabica	AT4G18450	IX	3.94e-44
CaERF045	XP_027109793.1	IX	C. arabica	AT3G23240	IX	3.18e-64
CaERF046	XP_027111850.1	IX	C. arabica	AT3G23240	IX	4.51e-41
CaERF005	XP_027114608.1	IX	C. arabica	AT3G23240	IX	6.03e-62
CaERF059	XP_027115754.1	IX	C. arabica	AT3G23230	IX	1.88e-48
CaERF058	XP_027115776.1	IX	C. arabica	AT3G23230	IX	1.99e-39
CaERF060	XP_027117505.1	IX	C. arabica	AT3G23240	IX	1.5e-84
CaERF006	XP_027127132.1	IX	C. arabica	AT3G23230	IX	7.13e-44
CaERF090	XP_027065202.1	V	C. arabica	AT1G15360	V	2.94e-76
CaERF097	XP_027069131.1	V	C. arabica	AT1G15360	V	2.67e-75
CaERF112	XP_027075916.1	VI-L	C. arabica	AT1G15360	V	3.25e-20
CaERF130	XP_027079949.1	V	C. arabica	AT1G15360	V	3.71e-67
CaERF131	XP_027080558.1	V	C. arabica	AT5G25190	V	1.07e-71
CaERF121	XP_027083095.1	V	C. arabica	AT1G15360	V	1.47e-67
CaERF120	XP_027084242.1	V	C. arabica	AT5G25190	V	1.17e-71
CaERF002	XP_027121858.1	VI-L	C. arabica	AT1G15360	V	4.16e-20
CaERF065	XP_027122407.1	V	C. arabica	AT1G15360	V	5.33e-85
CaERF066	XP_027123482.1	V	C. arabica	AT5G25190	V	2.9e-66
CaERF073	XP_027125344.1	V	C. arabica	AT1G15360	V	1.62e-84
CaERF074	XP_027126712.1	V	C. arabica	AT5G25190	V	1.22e-66
CaERF095	XP_027066963.1	V	C. arabica	AT5G19790	V	2.02e-48
CaERF099	XP_027072587.1	V	C. arabica	AT5G19790	V	1.27e-51
CaERF100	XP_027074475.1	V	C. arabica	AT5G19790	V	1.3e-32
CaERF053	XP_027109186.1	V	C. arabica	AT5G19790	V	9.1e-29
CaERF001	XP_027115963.1	V	C. arabica	AT5G19790	V	3.03e-45
CaERF069	XP_027121343.1	V	C. arabica	AT5G19790	V	7.61e-28
CaERF076	XP_027125307.1	V	C. arabica	AT5G19790	V	1.56e-26
CaERF140	XP_027080675.1	VI	C. arabica	AT4G27950	VI	8.81e-52
CaERF012	XP_027091457.1	VI	C. arabica	AT4G27950	VI	6.18e-40
CaERF163	XP_027095941.1	VI	C. arabica	AT4G11140	VI	1.7e-36
CaERF018	XP_027103619.1	VI	C. arabica	AT4G27950	VI	1.2e-68
CaERF039	XP_027108508.1	VI	C. arabica	AT2G46310	VI	2.49e-45
CaERF054	XP_027109733.1	VI	C. arabica	AT2G46310	VI	1.02e-45
CaERF040	XP_027110139.1	VI	C. arabica	AT4G27950	VI	8.85e-67
CaERF004	XP_027112614.1	VI	C. arabica	AT4G27950	VI	2.74e-38
CaERF077	XP_027062761.1	VI-L	C. arabica	AT2G47520	VII	2.91e-24
CaERF132	XP_027081533.1	VII	C. arabica	AT1G53910	VII	4.86e-69
CaERF122	XP_027084800.1	VII	C. arabica	AT1G53910	VII	6.83e-67
CaERF017	XP_027099028.1	VII	C. arabica	AT3G16770	VII	1.03e-43
CaERF056	XP_027115979.1	VII	C. arabica	AT3G16770	VII	1.2e-57
CaERF007	XP_027118112.1	VII	C. arabica	AT3G16770	VII	3.71e-44
CaERF008	XP_027118126.1	VII	C. arabica	AT3G16770	VII	2.81e-44
CaERF062	XP_027121050.1	VII	C. arabica	AT3G16770	VII	1.2e-57
CaERF064	XP_027122579.1	VII	C. arabica	AT1G53910	VII	7.71e-79
CaERF071	XP_027126697.1	VII	C. arabica	AT1G53910	VII	1.19e-77
CaERF084	XP_027127801.1	VI-L	C. arabica	AT2G47520	VII	8.2e-24
CaERF085	XP_027127802.1	VI-L	C. arabica	AT2G47520	VII	1.73e-24
CaERF082	XP_027063176.1	VIII	C. arabica	AT1G50640	VIII	3.31e-60
CaERF079	XP_027063385.1	VIII	C. arabica	AT5G44210	VIII	2.98e-40
CaERF083	XP_027064307.1	VIII	C. arabica	AT1G50640	VIII	1.5e-61
CaERF016	XP_027095564.1	VIII	C. arabica	AT1G28360	VIII	2.7e-34
CaERF027	XP_027105334.1	VIII	C. arabica	AT1G28360	VIII	1.1e-47
CaERF028	XP_027105335.1	VIII	C. arabica	AT5G44210	VIII	1.29e-40
CaERF087	XP_027127316.1	VIII	C. arabica	AT5G44210	VIII	3.5e-40
CaERF110	XP_027075734.1	VIII	C. arabica	AT5G13910	VIII	1.29e-47
CaERF118	XP_027076841.1	VIII	C. arabica	AT5G13910	VIII	5.76e-48
CaERF154	XP_027092344.1	VIII	C. arabica	AT5G18560	VIII	5.45e-29
CaERF146	XP_027092669.1	VIII	C. arabica	AT5G18560	VIII	2.52e-29
CaERF165	XP_027096362.1	VIII	C. arabica	AT1G24590	VIII	1.15e-49
CaERF166	XP_027096385.1	VIII	C. arabica	AT5G13910	VIII	6.53e-44
CaERF170	XP_027098394.1	VIII	C. arabica	AT5G13910	VIII	2.33e-48
CaERF168	XP_027099335.1	VIII	C. arabica	AT1G24590	VIII	7.76e-49
CaERF057	XP_027118154.1	VIII	C. arabica	AT5G18560	VIII	2.18e-65
CaERF063	XP_027120829.1	VIII	C. arabica	AT5G18560	VIII	1.61e-65
CaERF081	XP_027063672.1	VI-L	C. arabica	AT1G68550	VI-L	8.53e-25
CaERF161	XP_027090466.1	VI-L	C. arabica	AT1G68550	VI-L	2.83e-23
CaERF164	XP_027096970.1	VI-L	C. arabica	AT1G68550	VI-L	1.05e-36
CaERF167	XP_027100117.1	VI-L	C. arabica	AT1G68550	VI-L	3.85e-37
CaERF068	XP_027122527.1	VI-L	C. arabica	AT1G68550	VI-L	7.62e-23
CaERF075	XP_027124438.1	VI-L	C. arabica	AT1G68550	VI-L	2.84e-23
CaERF111	XP_027074363.1	X	C. arabica	AT5G61890	X	1.42e-33
CaERF119	XP_027077966.1	X	C. arabica	AT5G61890	X	1.27e-33
CaERF169	XP_027099355.1	X	C. arabica	AT5G13330	X	4.66e-42
CaERF067	XP_027121625.1	X	C. arabica	AT5G61890	X	7.31e-54
CaERF031	XP_027101615.1	X	C. arabica	AT4G34410	X	3.16e-38
CaERF048	XP_027109652.1	X	C. arabica	AT4G34410	X	4.57e-39
CaERF009	XP_027062054.1	V	C. arabica	AT2G33710	X	8.6e-24

## Sheet: Table S6
Table S6. Number of genes in each subgroup for different species and C. arabica subgenomes
Data sources: 1 Park et al (2023); 2 Nakano et al (2006)
Subgroup	c' subgenome	e' subgenome	C. arabica	C. canephora	C. eugenioides	1L. sativa	2Arabidopsis
I	6 (5.3%)	5 (5%)	11 (5.1%)	5 (5%)	6 (4.5%)	10 (4.5%)	10 (6.8%)
II	6 (5.3%)	4 (4%)	10 (4.7%)	6 (6%)	8 (6.1%)	13 (5.8%)	15 (10.2%)
III	11 (9.6%)	17 (17%)	28 (13.1%)	12 (12%)	16 (12.1%)	42 (18.8%)	23 (15.6%)
IV	5 (4.4%)	7 (7%)	12 (5.6%)	7 (7%)	8 (6.1%)	13 (5.8%)	9 (6.1%)
V	9 (7.9%)	9 (9%)	18 (8.4%)	9 (9%)	11 (8.3%)	13 (5.8%)	5 (3.4%)
VI	4 (3.5%)	4 (4%)	8 (3.7%)	5 (5%)	5 (3.8%)	14 (6.3%)	8 (5.4%)
VII	5 (4.4%)	4 (4%)	9 (4.2%)	4 (4%)	5 (3.8%)	10 (4.5%)	5 (3.4%)
VIII	10 (8.8%)	7 (7%)	17 (7.9%)	10 (10%)	11 (8.3%)	14 (6.3%)	15 (10.2%)
IX	26 (22.8%)	14 (14%)	40 (18.7%)	14 (14%)	25 (18.9%)	46 (20.5%)	17 (11.6%)
X	3 (2.6%)	3 (3%)	6 (2.8%)	4 (4%)	6 (4.5%)	9 (4%)	11 (7.5%)
VI-L	6 (5.3%)	5 (5%)	11 (5.1%)	3 (3%)	7 (5.3%)	7 (3.1%)	4 (2.7%)
AP2	18 (15.8%)	18 (18%)	36 (16.8%)	18 (18%)	19 (14.4%)	28 (12.5%)	18 (12.2%)
RAV	4 (3.5%)	2 (2%)	6 (2.8%)	2 (2%)	4 (3%)	3 (1.3%)	6 (4.1%)
Soloist	1 (0.9%)	1 (1%)	2 (0.9%)	1 (1%)	1 (0.8%)	2 (0.9%)	1 (0.7%)
Total	114	100	214	100	132	224	147

## Sheet: Table S7
Table S7. List of plant species from Asterid clade used in this study
*these acronyms are used in Table S8
Species	Common.Name	*Acronym	Subclass	Order	family	Refseq Assembly Accession	Genome (Mb)	Total number of protein-coding genes	AP2/ERF genes (%)
Coffea arabica	Arabica	Ca	Asterids	Gentianales	Rubiaceae	GCF_003713225.1	1100	44759	217 (0.49%)
Coffea eugenioides	Eugenioides	Ce	Asterids	Gentianales	Rubiaceae	GCF_003713205.1	685.3	29100	133 (0.46%)
Coffea canephora	Robusta	Cc	Asterids	Gentianales	Rubiaceae	GCA_900059795.1	471.3	25574	103 (0.40%)
Oldenlandia corymbosa	White Buttonweed	Oc	Asterids	Gentianales	Rubiaceae	GCA_949775105.1	273.7	25119	115 (0.46%)
Catharanthus roseus	Madagascar periwinkle	Cr	Asterids	Gentianales	Apocynaceae	GCA_024505715.1	558.7	36592	114 (0.31%)
Solanum tuberosum	Potato	St	Asterids	Solanales	Solanaceae	GCF_000226075.1	705.934	28328	188 (0.66%)
Daucus carota	Carrot	Dc	Asterids	Apiales	Apiaceae	GCF_001625215.1	421.5	32432	214 (0.66%)
Lactuca sativa	Lettuce	Ls	Asterid	Asterales	Asteraceae	GCF_002870075.3	2399.51	37826	224 (0.59%)

## Sheet: Table S8
Table S8. List of orthologous groups among ten plant species
Orthogroup	C. arabica	C. eugenioides	C. canephora	Oldenlandia corymbosa	Catharanthus roseus	Solanum tuberosum	Daucus carota	Lactuca sativa
OG0000000	CaERF091,CaERF098,CaERF133,CaERF134,CaERF124,CaERF055,CaERF072,CaERF070	CeERF032,CeERF040,CeERF060,CeERF080	CcERF031,CcERF043,CcERF059,CcERF024	Oc|CAI9093537.1,Oc|CAI9100418.1,Oc|CAI9114189.1	Cr|KAI5651256.1,Cr|KAI5662781.1,Cr|KAI5669283.1	St|XP_006340419.2,St|XP_006343055.1,St|XP_006345621.1,St|XP_006356143.1,St|XP_006359467.1,St|XP_006359762.1	Dc|XP_017216231.1,Dc|XP_017217635.1,Dc|XP_017221967.1,Dc|XP_017234491.1,Dc|XP_017237640.1,Dc|XP_017240270.1,Dc|XP_017251373.1	Ls|1g34721.1,Ls|1g46781.3,Ls|4g100980.1,Ls|5g134561.1,Ls|6g23641.1,Ls|7g39881.1,Ls|7g39941.1,Ls|8g96580.1
OG0000001	CaERF033,CaERF034,CaERF035,CaERF036,CaERF037,CaERF038,CaERF051,CaERF052,CaERF050	CeERF027,CeERF028,CeERF029,CeERF030	CcERF022	Oc|CAI9097033.1,Oc|CAI9101254.1,Oc|CAI9101255.1,Oc|CAI9101256.1,Oc|CAI9101257.1,Oc|CAI9101258.1	Cr|KAI5647492.1,Cr|KAI5647493.1,Cr|KAI5647494.1,Cr|KAI5647497.1,Cr|KAI5647498.1	St|XP_006345610.1,St|XP_006348008.1,St|XP_015164471.1	Dc|XP_017216541.1,Dc|XP_017217685.1,Dc|XP_017225768.1,Dc|XP_017225995.1,Dc|XP_017226038.1,Dc|XP_017226077.1,Dc|XP_017246054.1,Dc|XP_017246225.1	Ls|3g131581.1,Ls|4g46601.1
OG0000002	CaERF104,CaERF103,CaERF106,CaERF107,CaERF108,CaERF102,CaERF105,CaERF114,CaERF115,CaERF116	CeERF067,CeERF068,CeERF069,CeERF071,CeERF072,CeERF066,CeERF065	CcERF050,CcERF049	Oc|CAI9099597.1,Oc|CAI9110282.1	Cr|KAI5648139.1,Cr|KAI5648141.1,Cr|KAI5648147.1	St|XP_006346761.1,St|XP_006352403.1,St|XP_006352404.2,St|XP_006360378.1,St|XP_015160858.1,St|XP_015166367.1	Dc|XP_017239263.1,Dc|XP_017240404.1,Dc|XP_017245696.1,Dc|XP_017245697.1	Ls|2g70481.1,Ls|3g66820.3
OG0000003	CaERF138,CaERF127,CaERF020,CaERF042	CeERF016,CeERF084	CcERF011,CcERF063	Oc|CAI9092159.1,Oc|CAI9093932.1,Oc|CAI9093933.1	Cr|KAI5655565.1,Cr|KAI5666578.1,Cr|KAI5670142.1	St|NP_001274856.1,St|NP_001274894.1,St|XP_006353374.1,St|XP_006358387.1,St|XP_006358388.1,St|XP_006358389.1	Dc|XP_017237115.1,Dc|XP_017239370.1,Dc|XP_017240544.1,Dc|XP_017240549.1,Dc|XP_017240737.1,Dc|XP_017242530.1,Dc|XP_017242922.1,Dc|XP_017250118.1,Dc|XP_017250398.1,Dc|XP_017255776.1,Dc|XP_017257835.1	Ls|2g130641.1,Ls|6g13081.1,Ls|9g53921.1,Ls|9g53960.1
OG0000004	CaERF013,CaERF172,CaERF026,CaERF045,CaERF005,CaERF060	CeERF010,CeERF019,CeERF037	CcERF028,CcERF016,CcERF005	Oc|CAI9091458.1,Oc|CAI9107649.1,Oc|CAI9118203.1	Cr|KAI5649511.1,Cr|KAI5659939.1,Cr|KAI5680100.1	St|XP_006341690.1,St|XP_006351032.1,St|XP_006351652.2,St|XP_006354270.1,St|XP_006354500.1,St|XP_006356112.1	Dc|XP_017222068.1,Dc|XP_017223051.1,Dc|XP_017229963.1,Dc|XP_017234033.1,Dc|XP_017240743.1,Dc|XP_017251362.1	Ls|0g300.1,Ls|2g107780.1,Ls|2g107800.1,Ls|5g182420.1
OG0000005	CaERF090,CaERF097,CaERF130,CaERF121,CaERF065,CaERF073	CeERF041,CeERF059,CeERF077	CcERF032,CcERF042,CcERF056	Oc|CAI9096666.1,Oc|CAI9100134.1,Oc|CAI9113997.1	Cr|KAI5660495.1,Cr|KAI5673416.1,Cr|KAI5680790.1,Cr|KAI5680792.1	St|XP_006345282.1,St|XP_006364209.1	Dc|XP_017251452.1,Dc|XP_017257184.1	Ls|1g44740.1,Ls|4g88920.1,Ls|5g131240.1,Ls|5g30320.1
OG0000006	CaERF015,CaERF059,CaERF058,CaERF006	CeERF035,CeERF036,CeERF008	CcERF027	Oc|CAI9118209.1,Oc|CAI9118210.1	Cr|KAI5649505.1,Cr|KAI5649506.1,Cr|KAI5680102.1	St|XP_006351650.1,St|XP_006354501.1,St|XP_006354547.1,St|XP_006356111.1,St|XP_015168164.1	Dc|XP_017217071.1,Dc|XP_017223341.1,Dc|XP_017226135.1,Dc|XP_017241035.1,Dc|XP_017251927.1	Ls|5g64721.1,Ls|8g92820.1,Ls|9g8621.1
OG0000007	CaERF135,CaERF125,CaERF023	CeERF005,CeERF081	CcERF013,CcERF060	Oc|CAI9091973.1,Oc|CAI9095679.1	Cr|KAI5655761.1,Cr|KAI5670294.1	St|NP_001275603.1,St|XP_006358332.1,St|XP_006359238.1,St|XP_006359239.1,St|XP_006365341.2	Dc|XP_017232596.1,Dc|XP_017234188.1,Dc|XP_017244351.1,Dc|XP_017249290.1	Ls|2g126980.1,Ls|6g92840.3,Ls|6g92860.1,Ls|6g92900.1,Ls|6g92940.1,Ls|9g50660.1
OG0000008	CaERF162,CaERF151,CaERF024,CaERF043	CeERF098,CeERF017	CcERF040,CcERF014,CcERF074	Oc|CAI9091788.1,Oc|CAI9097230.1,Oc|CAI9110989.1,Oc|CAI9112801.1	Cr|KAI5663201.1,Cr|KAI5670434.1	St|XP_006353419.1,St|XP_015167944.1	Dc|XP_017238672.1,Dc|XP_017244098.1	Ls|0g43220.1,Ls|5g22521.3,Ls|6g8021.1,Ls|8g13141.1,Ls|9g44381.1,Ls|9g60760.1
OG0000009	CaERF010,CaERF142,CaERF143,CaERF152,CaERF144	CeERF089,CeERF051,CeERF052,CeERF088	CcERF067,CcERF068	Oc|CAI9106355.1,Oc|CAI9106359.1,Oc|CAI9112800.1	Cr|KAI5648866.1,Cr|KAI5656115.1	St|XP_006342227.1,St|XP_015159381.1	Dc|XP_017251579.1	Ls|1g16621.1,Ls|5g25561.1,Ls|5g92420.1,Ls|9g109681.1
OG0000010	CaERF101,CaERF113,CaERF153,CaERF145	CeERF090,CeERF108	CcERF069,CcERF048	Oc|CAI9110200.1,Oc|CAI9115818.1	Cr|KAI5655269.1,Cr|KAI5684522.1	St|XP_006339868.1,St|XP_006354856.1,St|XP_006361741.1	Dc|XP_017216612.1,Dc|XP_017238380.1,Dc|XP_017240430.1	Ls|1g21881.1,Ls|2g85720.1,Ls|3g89921.1,Ls|4g127080.1,Ls|4g164580.1
OG0000011	CaERF079,CaERF028,CaERF087	CeERF021,CeERF054	CcERF018,CcERF037	Oc|CAI9087407.1	Cr|KAI5671365.1	St|XP_006343223.1,St|XP_006351942.1,St|XP_006361025.1,St|XP_006367798.1	Dc|XP_017248580.1,Dc|XP_017255520.1	Ls|1g125981.1,Ls|4g52000.1,Ls|4g64461.1,Ls|5g128280.1,Ls|7g104600.1,Ls|7g22540.1,Ls|8g135220.1
OG0000012	CaERF169,CaERF067	CeERF105,CeERF044,CeERF011,CeERF012	CcERF034,CcERF078	Oc|CAI9093087.1,Oc|CAI9093088.1,Oc|CAI9113750.1	Cr|KAI5660324.1,Cr|KAI5673539.1,Cr|KAI5679452.1	St|XP_006341471.1,St|XP_015163844.1	Dc|XP_017216759.1,Dc|XP_017239692.1,Dc|XP_017251647.1	Ls|3g32080.1,Ls|5g10080.1,Ls|5g112660.3
OG0000013	CaERF139,CaERF128,CaERF019,CaERF041	CeERF015,CeERF085	CcERF010,CcERF064	Oc|CAI9092160.1	Cr|KAI5655564.1,Cr|KAI5670141.1	St|XP_006340524.1,St|XP_006358864.2	Dc|XP_017234261.1,Dc|XP_017251278.1,Dc|XP_017251753.1,Dc|XP_017251842.1,Dc|XP_017255768.1	Ls|3g5680.1,Ls|3g5800.1,Ls|6g13121.1
OG0000014	CaERF137,CaERF032,CaERF049	CeERF026,CeERF083	CcERF021,CcERF062	Oc|CAI9095740.1,Oc|CAI9095741.1,Oc|CAI9101301.1	Cr|KAI5647462.1,Cr|KAI5655740.1	St|XP_006347933.1,St|XP_006355509.1,St|XP_006364331.1,St|XP_015163379.1	Dc|XP_017222023.1,Dc|XP_017234225.1	Ls|3g1301.2,Ls|4g45781.1,Ls|7g11381.1
OG0000015	CaERF132,CaERF122,CaERF064,CaERF071	CeERF101,CeERF100,CeERF039	CcERF030,CcERF057	Oc|CAI9097074.1,Oc|CAI9113227.1,Oc|CAI9114492.1	Cr|KAI5679500.1	St|XP_006342908.1,St|XP_006357425.1,St|XP_006362096.1	Dc|XP_017236174.1,Dc|XP_017259035.1	Ls|0g41681.1,Ls|1g38561.1,Ls|5g136680.3
OG0000016	CaERF111,CaERF119	CeERF074	CcERF075,CcERF053	Oc|CAI9109130.1,Oc|CAI9116493.1	Cr|KAI5654548.1,Cr|KAI5672757.1	St|XP_006346730.2,St|XP_006357342.1,St|XP_006361609.1,St|XP_006363442.1	Dc|XP_017221001.1,Dc|XP_017229979.1,Dc|XP_017241064.1,Dc|XP_017247521.1	Ls|1g5340.1,Ls|4g138540.1,Ls|9g41960.2
OG0000017	CaERF109,CaERF117,CaERF155,CaERF147	CeERF092,CeERF070	CcERF071,CcERF051	Oc|CAI9109403.1,Oc|CAI9116334.1	Cr|KAI5654786.1,Cr|KAI5669903.1	St|XP_006354001.1,St|XP_006355363.1,St|XP_006360275.1	Dc|XP_017237897.1,Dc|XP_017247791.1	Ls|1g4460.1,Ls|6g103940.3,Ls|9g43700.1
OG0000018	CaERF131,CaERF120,CaERF066,CaERF074	CeERF043,CeERF076	CcERF033,CcERF055	Oc|CAI9113907.1	Cr|KAI5647915.1,Cr|KAI5660434.1	St|XP_006341371.1,St|XP_006341372.1,St|XP_006353664.1,St|XP_006356236.1	Dc|XP_017217654.1,Dc|XP_017251328.1	Ls|4g85860.1,Ls|6g19600.3
OG0000019	CaERF009,CaERF095,CaERF099,CaERF001	CeERF001,CeERF064	CcERF046,CcERF001	Oc|CAI9101046.1	Cr|KAI5671723.1,Cr|KAI5675093.1	St|XP_006362289.2,St|XP_015167123.1	Dc|XP_017223632.1,Dc|XP_017246709.1,Dc|XP_017257379.1	Ls|6g52740.1
OG0000020	CaERF156,CaERF157,CaERF158,CaERF148,CaERF149	CeERF094,CeERF095,CeERF096			Cr|KAI5655936.1	St|XP_006363854.1,St|XP_006363865.1	Dc|XP_017217944.1,Dc|XP_017222370.1,Dc|XP_017222508.1	Ls|3g24201.1,Ls|6g13161.1,Ls|6g13181.1
OG0000021	CaERF161,CaERF164,CaERF167	CeERF103,CeERF050	CcERF076	Oc|CAI9088467.1,Oc|CAI9095047.1,Oc|CAI9096220.1	Cr|KAI5677656.1	St|XP_006344128.1,St|XP_006367037.2	Dc|XP_017215310.1,Dc|XP_017236227.1	Ls|3g59401.1,Ls|4g17901.1,Ls|8g40020.4
OG0000022	CaERF082,CaERF083	CeERF057	CcERF039		Cr|KAI5674761.1	St|NP_001275619.1,St|XP_006346195.1,St|XP_006352525.1,St|XP_006357978.1	Dc|XP_017249193.1,Dc|XP_017254647.1,Dc|XP_017254842.1	Ls|5g123361.1,Ls|7g114601.1,Ls|9g105221.1,Ls|9g93200.1
OG0000023	CaERF012,CaERF163,CaERF004	CeERF099,CeERF013	CcERF004,CcERF002	Oc|CAI9107165.1	Cr|KAI5649024.1	St|XP_006350890.1	Dc|XP_017217800.1,Dc|XP_017241075.1,Dc|XP_017252318.1	Ls|5g177360.1,Ls|8g99561.1,Ls|9g13601.2
OG0000024	CaERF031,CaERF048	CeERF024		Oc|CAI9101932.1,Oc|CAI9110165.1	Cr|KAI5661081.1,Cr|KAI5665939.1	St|XP_006346432.1,St|XP_015165133.1,St|XP_015165139.1	Dc|XP_017225714.1,Dc|XP_017233681.1,Dc|XP_017256215.1	Ls|9g110040.1
OG0000025	CaERF081	CeERF109,CeERF056	CcERF038	Oc|CAI9118980.1		St|XP_015161389.1,St|XP_015161600.1,St|XP_015162709.1,St|XP_015162710.1	Dc|XP_017225670.1	Ls|3g59341.3,Ls|8g39441.1,Ls|8g39461.1
OG0000026	CaERF141,CaERF129	CeERF087	CcERF066	Oc|CAI9094293.1	Cr|KAI5655343.1,Cr|KAI5671975.1	St|XP_006343866.1,St|XP_006352251.1	Dc|XP_017220851.1,Dc|XP_017225836.1,Dc|XP_017234044.1	Ls|3g10461.1
OG0000027	CaERF022	CeERF004	CcERF012	Oc|CAI9091974.1	Cr|KAI5670293.1	St|XP_006358219.1,St|XP_006365342.1,St|XP_015169356.1,St|XP_015169357.1	Dc|XP_017237606.1,Dc|XP_017244129.1	Ls|2g128021.1,Ls|9g50700.1
OG0000028	CaERF039,CaERF054	CeERF025	CcERF023	Oc|CAI9101179.1,Oc|CAI9105532.1,Oc|CAI9105533.1	Cr|KAI5647163.1	St|XP_006339673.1	Dc|XP_017223185.1,Dc|XP_017232487.1	Ls|7g1840.1,Ls|8g5781.1
OG0000029	CaERF100	CeERF107	CcERF047		Cr|KAI5665674.1,Cr|KAI5678971.1	St|XP_006338418.1,St|XP_015158904.1	Dc|XP_017217352.1,Dc|XP_017240897.1	Ls|2g89300.1,Ls|4g169860.1,Ls|8g49140.1
OG0000030	CaERF110,CaERF118,CaERF166,CaERF170	CeERF104,CeERF073	CcERF052,CcERF077		Cr|KAI5679463.1	St|XP_006343508.1,St|XP_015162468.1	Dc|XP_017246561.1
OG0000031	CaERF061	CeERF038	CcERF029	Oc|CAI9117735.1	Cr|KAI5650636.1,Cr|KAI5662632.1	St|XP_015160575.1	Dc|XP_017218170.1,Dc|XP_017222084.1	Ls|1g71921.1,Ls|6g60300.1,Ls|7g105441.1
OG0000032	CaERF077,CaERF112,CaERF002,CaERF084,CaERF085	CeERF048,CeERF049,CeERF075	CcERF054,CcERF080,CcERF081
OG0000033	CaERF140	CeERF086	CcERF065	Oc|CAI9094275.1	Cr|KAI5655373.1	St|XP_006343893.1	Dc|XP_017232646.1,Dc|XP_017233935.1	Ls|3g10000.1,Ls|6g11860.1,Ls|6g85941.1
OG0000034	CaERF160,CaERF150	CeERF097	CcERF073	Oc|CAI9114611.1	Cr|KAI5674499.1	St|XP_006351893.1	Dc|XP_017244989.1,Dc|XP_017251257.1	Ls|6g106321.1,Ls|6g81041.1
OG0000035	CaERF165,CaERF168	CeERF106	CcERF079	Oc|CAI9093024.1	Cr|KAI5679257.1	St|XP_006349659.1,St|XP_006357626.1,St|XP_015167529.1	Dc|XP_017234415.1	Ls|8g153360.1
OG0000036	CaERF017,CaERF007,CaERF008	CeERF006	CcERF008	Oc|CAI9090730.1	Cr|KAI5680486.1	St|NP_001275232.1	Dc|XP_017233881.1,Dc|XP_017250000.1	Ls|8g164520.1
OG0000037	CaERF021	CeERF003		Oc|CAI9091975.1	Cr|KAI5670292.1	St|XP_006365343.1,St|XP_006368164.1	Dc|XP_017220936.1,Dc|XP_017234624.1,Dc|XP_017248020.1	Ls|6g92761.1,Ls|8g9741.1
OG0000038	CaERF056,CaERF062	CeERF033	CcERF025	Oc|CAI9118951.1	Cr|KAI5650856.1	St|XP_006354281.1	Dc|XP_017215250.1,Dc|XP_017219956.1	Ls|3g21780.3,Ls|6g76081.3
OG0000039	CaERF086,CaERF078	CeERF053	CcERF036	Oc|CAI9089453.1	Cr|KAI5660818.1	St|XP_006357496.1	Dc|XP_017244630.1,Dc|XP_017255531.1	Ls|8g132101.1
OG0000040	CaERF093	CeERF062	CcERF044	Oc|CAI9100772.1	Cr|KAI5674192.1	St|XP_006345254.1	Dc|XP_017219262.1,Dc|XP_017241001.1	Ls|5g139440.1,Ls|8g85961.3
OG0000041	CaERF030,CaERF047	CeERF023	CcERF020	Oc|CAI9087348.1	Cr|KAI5657224.1	St|XP_015160785.1	Dc|XP_017222169.1,Dc|XP_017234631.1	Ls|4g51260.1
OG0000042	CaERF018,CaERF040	CeERF014	CcERF009	Oc|CAI9092366.1	Cr|KAI5657742.1	St|XP_006350598.1,St|XP_006360182.1	Dc|XP_017238735.1	Ls|2g134301.1
OG0000043	CaERF027	CeERF020	CcERF017	Oc|CAI9087408.1	Cr|KAI5657143.1	St|XP_006347004.1	Dc|XP_017215857.1,Dc|XP_017234005.1	Ls|4g52080.1,Ls|7g20840.1
OG0000044	CaERF029,CaERF046	CeERF022	CcERF019	Oc|CAI9087349.1	Cr|KAI5657223.1	St|XP_006367196.1	Dc|XP_017222017.1,Dc|XP_017233989.1	Ls|4g51301.1
OG0000045	CaERF089,CaERF096	CeERF058	CcERF041	Oc|CAI9097805.1	Cr|KAI5664819.1	St|XP_006339312.1	Dc|XP_017233662.1	Ls|1g51221.2
OG0000046	CaERF094	CeERF063	CcERF045	Oc|CAI9100038.1	Cr|KAI5682948.1	St|XP_015165887.1	Dc|XP_017241114.1,Dc|XP_017253530.1	Ls|9g27440.1
OG0000047	CaERF123	CeERF078,CeERF079	CcERF058	Oc|CAI9094538.1	Cr|KAI5669539.1	St|XP_006356706.1	Dc|XP_017222267.1	Ls|7g35201.1
OG0000048	CaERF057,CaERF063	CeERF034	CcERF026	Oc|CAI9118757.1	Cr|KAI5650701.1	St|XP_006342833.1	Dc|XP_017222338.1	Ls|6g16141.1
OG0000049	CaERF014	CeERF009	CcERF006	Oc|CAI9107650.1	Cr|KAI5680101.1	St|XP_006351651.1	Dc|XP_017241134.1	Ls|5g182281.1
OG0000050	CaERF136,CaERF126,CaERF173	CeERF082	CcERF061	Oc|CAI9095680.1	Cr|KAI5655760.1	St|XP_006359240.1
OG0000051		CeERF042			Cr|KAI5660441.1	St|XP_015161750.1,St|XP_015163987.1	Dc|XP_017251324.1	Ls|1g31620.1,Ls|4g86121.1,Ls|5g7841.1
OG0000052	CaERF154,CaERF146	CeERF091	CcERF070	Oc|CAI9116402.1	Cr|KAI5654676.1	St|XP_006354089.1
OG0000053	CaERF025,CaERF044	CeERF018	CcERF015			St|XP_015168367.1,St|XP_015168368.1		Ls|9g62421.1
OG0000054	CaERF053	CeERF031		Oc|CAI9101694.1	Cr|KAI5647298.1	St|XP_006339774.1	Dc|XP_017245298.1	Ls|7g5961.1
OG0000055	CaERF069,CaERF076	CeERF047	CcERF035	Oc|CAI9113445.1	Cr|KAI5660129.1	St|XP_006345066.1
OG0000056	CaERF068,CaERF075	CeERF045		Oc|CAI9113584.1	Cr|KAI5660186.1	St|XP_015161718.1	Dc|XP_017238213.1
OG0000057	CaERF011,CaERF003	CeERF002,CeERF102	CcERF003					Ls|6g41680.3
OG0000058	CaERF092	CeERF061		Oc|CAI9100771.1	Cr|KAI5674193.1	St|XP_006367885.1		Ls|8g85941.1
OG0000059	CaERF159	CeERF093	CcERF072	Oc|CAI9117118.1		St|XP_006337962.1		Ls|4g133341.1
OG0000060	CaERF016	CeERF007	CcERF007	Oc|CAI9107692.1	Cr|KAI5680139.1			Ls|5g186580.1
OG0000061		CeERF046		Oc|CAI9113639.1	Cr|KAI5660151.1	St|XP_015161747.1		Ls|1g41980.1,Ls|5g31460.1
OG0000062								Ls|2g109761.1,Ls|2g130761.1,Ls|2g130801.1,Ls|2g130880.1,Ls|2g133380.1,Ls|5g108800.1
OG0000063								Ls|9g54680.3,Ls|9g54780.1,Ls|9g54860.1,Ls|9g54880.1,Ls|9g54900.1
OG0000064							Dc|XP_017232340.1,Dc|XP_017233704.1,Dc|XP_017233705.1,Dc|XP_017233706.1
OG0000065								Ls|3g127281.1,Ls|3g127321.1,Ls|3g127401.1,Ls|4g22701.1
OG0000066								Ls|4g166540.1,Ls|4g166580.1,Ls|4g166600.1,Ls|4g166840.1
OG0000067						St|XP_006367737.1,St|XP_015159360.1,St|XP_015161234.1,St|XP_015161339.1
OG0000068	CaERF088,CaERF080	CeERF055
OG0000069							Dc|XP_017224048.1,Dc|XP_017225465.1,Dc|XP_017225466.1
OG0000070							Dc|XP_017233242.1,Dc|XP_017233243.1,Dc|XP_017233244.1
OG0000071							Dc|XP_017256471.1,Dc|XP_017256578.1,Dc|XP_017256740.1
OG0000072								Ls|2g26261.1,Ls|5g28320.1,Ls|5g29081.1
OG0000073						St|XP_006339943.2,St|XP_015161294.1,St|XP_015168992.1
OG0000074						St|XP_015158990.1,St|XP_015158993.1,St|XP_015159004.1
OG0000075						St|XP_015161109.1,St|XP_015163300.1,St|XP_015163301.1
OG0000076							Dc|XP_017225889.1,Dc|XP_017225948.1
OG0000077							Dc|XP_017228200.1,Dc|XP_017251588.1
OG0000078							Dc|XP_017246634.1,Dc|XP_017246657.1
OG0000079								Ls|,Ls|9g54101.3
OG0000080								Ls|1g108440.1,Ls|2g45101.1
OG0000081								Ls|1g15641.3,Ls|9g8601.1
OG0000082								Ls|4g166640.1,Ls|4g166720.1
OG0000083								Ls|7g35740.1,Ls|7g35780.1
OG0000084						St|XP_006348007.1,St|XP_015164502.1
OG0000085						St|XP_006358390.1,St|XP_015169381.1
OG0000086						St|XP_006362749.1,St|XP_015158623.1

## Sheet: Table S9
Table S9. Expression signals (log2[CPM]) of AP2/ERF genes in C. arabica
*Subgenomes represent the parental origins of the chromosomes, with 'c' denoting canephora and 'e' denoting eugenioides
Name	Chromosome	*Subgenome	Conditions
			Leaf	Immature Bean	Mature Bean
CaAP2.2	1	c	4.12062	3.94548	4.32164
CaERF001	1	c	0.297561	2.25008	2.84279
CaERF004	1	c	5.19476	4.73619	5.08365
CaERF005	1	c	1.63308	2.21412	2.3364
CaERF008	1	c	-2.21196	7.40996	6.49222
CaSoloist.1	1	c	-0.913237	-2.52818	-2.53329
CaERF009	1	e	0.545686	-0.407886	-1.47785
CaERF012	1	e	4.2443	5.07193	5.42377
CaERF016	1	e	1.9793	0.765752	-3.018
CaERF017	1	e	0.894586	9.28597	8.22433
CaERF018	2	c	-1.4492	0.697924	0.900091
CaERF021	2	c	8.36768	4.46577	4.86983
CaERF022	2	c	9.04103	9.66692	9.478
CaERF023	2	c	7.98352	6.09869	5.93018
CaERF027	2	c	3.91319	5.76436	6.32138
CaERF028	2	c	4.45743	6.41169	6.1588
CaERF029	2	c	4.25367	4.56836	1.71665
CaERF030	2	c	-2.24459	-0.5628	-1.94101
CaERF032	2	c	4.14187	-4.76512	-4.49304
CaERF033	2	c	-1.4028	1.86838	2.43241
CaERF039	2	c	0.21269	-4.76512	-3.64611
CaERF040	2	e	-1.30434	-1.65218	-3.49304
CaERF046	2	e	3.40132	3.00786	0.785726
CaERF047	2	e	-0.842432	-1.4397	-2.32719
CaERF048	2	e	-2.21196	-0.857743	-0.236553
CaERF049	2	e	4.44294	-3.32193	-3.32193
CaERF050	2	e	-3.32193	4.56708	5.16701
CaERF054	2	e	0.200702	-4.47407	-3.57468
CaERF060	3	c	5.29825	3.08596	1.91963
CaERF061	3	c	3.13084	2.6374	3.35498
CaAP2.7	4	c	-0.0912088	2.44435	1.14626
CaERF064	4	c	6.81093	8.58303	8.11045
CaERF066	4	c	-2.02954	4.00005	3.50738
CaERF067	4	c	3.93904	6.61951	6.17257
CaERF069	4	c	-2.42134	2.54872	3.27531
CaERF070	4	e	3.95539	-2.52818	-3.12645
CaERF071	4	e	6.53383	8.43583	8.10709
CaERF072	4	e	1.4493	-0.0863084	-0.200231
CaERF074	4	e	-1.34776	4.94394	4.64584
CaERF076	4	e	-1.38463	2.61839	3.29966
CaERF079	5	c	5.45909	6.60134	6.93471
CaERF081	5	c	2.89246	1.39146	2.11342
CaERF082	5	c	1.58212	2.51759	2.7066
CaERF083	5	c	4.30866	5.23222	5.38719
CaERF086	5	e	0.451319	-1.81765	-2.26387
CaERF087	5	e	5.37978	7.01998	6.99595
CaAP2.12	6	c	1.60805	1.0975	2.49981
CaERF091	6	c	1.54238	3.64011	4.33608
CaERF092	6	c	-1.31273	8.31482	8.74755
CaERF093	6	c	-1.21218	-1.76076	-2.23605
CaERF095	6	c	-0.939343	-1.25063	-1.31857
CaAP2.17	6	e	0.939734	1.86264	3.05222
CaAP2.18	6	e	-0.478596	-3.32193	-3.32193
CaERF098	6	e	1.00228	4.3294	5.12232
CaERF099	6	e	-2.51666	-2.01796	-1.2509
CaAP2.22	7	c	-0.559215	-0.379746	-0.305344
CaAP2.24	7	c	-0.0876577	7.26998	7.53598
CaERF100	7	c	2.4282	-2.96172	-2.39974
CaERF101	7	c	4.95987	3.66433	4.28166
CaERF102	7	c	-0.15186	-3.42383	-2.30406
CaERF103	7	c	4.95739	-3.32193	-1.84521
CaERF104	7	c	-0.215285	1.61435	2.09737
CaERF106	7	c	4.49197	4.43176	4.20335
CaERF109	7	c	7.74165	6.41138	5.03109
CaERF111	7	c	1.2819	-1.51497	-1.21954
CaAP2.25	7	e	1.64313	2.36391	1.44848
CaAP2.27	7	e	-0.117205	6.58909	7.04382
CaERF113	7	e	5.12112	4.85462	5.40911
CaERF115	7	e	3.73794	-1.34628	-2.12122
CaERF119	7	e	2.09734	4.94718	4.90499
CaERF120	8	c	0.203365	3.46536	1.87639
CaERF122	8	c	5.92087	6.58022	6.37738
CaERF124	8	c	1.19638	-3.32193	-3.32193
CaERF129	8	c	3.31034	3.59448	3.11276
CaERF130	8	e	1.21721	-1.18769	-3.49304
CaERF131	8	e	0.314801	4.70615	3.25513
CaERF132	8	e	5.89656	6.32109	6.19339
CaERF135	8	e	-0.000964091	-3.32193	-3.32193
CaERF136	8	e	0.841245	-3.32193	-4.66122
CaERF137	8	e	0.761724	-3.32193	-3.32193
CaERF140	8	e	1.51263	-0.576989	-0.807708
CaERF141	8	e	2.65449	-1.40789	-2.42447
CaAP2.33	9	e	0.952138	4.97997	5.20721
CaERF142	9	e	-4.88176	5.70134	6.17225
CaAP2.35	10	c	2.06292	-3.32193	-4.81736
CaERF145	10	c	4.90134	7.29645	7.35356
CaERF147	10	c	7.6088	6.72961	6.56171
CaERF148	10	c	-4.98827	-0.811345	-3.018
CaERF150	10	c	0.533774	1.34527	-0.599234
CaAP2.36	10	e	2.27428	-3.32193	-3.32193
CaERF152	10	e	-3.32193	-0.985003	-0.29423
CaERF153	10	e	5.46146	6.27819	6.41991
CaERF155	10	e	6.97294	6.55697	6.23394
CaERF160	10	e	2.32852	0.400962	-1.15128
CaERF164	11	c	6.97481	7.69895	8.39365
CaRAV.5	11	c	7.46367	5.23558	2.9972
CaRAV.6	11	c	8.06829	4.61651	2.19969
CaERF167	11	e	6.44568	6.23021	7.20787
CaERF169	11	e	4.61232	7.76738	8.28796
CaERF171	na	na	-5.10162	-0.373772	-1.13307

[truncated: 2 more sheets: Table S10, Table S11]
